# Supplementary material for: Crystal structure of strontium dinickel iron orthophosphate
Source: Acta Crystallogr E Crystallogr Commun. 2015 Sep 26;71(Pt 10):1255–8. doi: 10.1107/S205698901501779X (PMC4647370; doi:10.1107/S205698901501779X)
Supplement: Supplementary file 1 [file e-71-01255-sup1.cif]

##############################################################################
#                                                                            #
# This CIF contains the data in a paper accepted for publication in          #
# Acta Crystallographica Section E. It conforms to the requirements of       #
# Notes for Authors for Acta Crystallographica Section E, and has been       #
# peer reviewed under the auspices of the IUCr Commission on Journals.       #
#                                                                            #
# Full details of the Crystallographic Information File format               #
# are given in the paper "The Crystallographic Information File (CIF):       #
# a New Standard Archive File for Crystallography" by S. R. Hall, F. H.      #
# Allen and I. D. Brown [Acta Cryst. (1991), A47, 655-685].                  #
#                                                                            #
# The current version of the core CIF dictionary is obtainable from          #
# ftp://ftp.iucr.org/pub/cif_core.dic.                                       #
#                                                                            #
# Software is freely available for graphical display of the structure(s)     #
# in this CIF. For information consult the CIF software page                 #
# http://www.iucr.org/resources/cif/software.                                #
#                                                                            #
# This file may be used for bona fide research purposes within the           #
# scientific community so long as proper attribution is given to the journal # 
# article from which it was obtained.                                        #
#                                                                            #
##############################################################################
data_I
_audit_creation_method     SHELXL-2013
_journal_date_recd_electronic     2015-09-09
_journal_date_accepted     2015-09-22
_journal_name_full     'Acta Crystallographica, Section E'
_journal_year     2015
_journal_volume     71
_journal_issue     10
_journal_page_first     1255
_journal_page_last     1258
_journal_paper_category     GI
_journal_paper_doi     10.1107/S205698901501779X
_journal_coeditor_code     PJ2022
_publ_contact_author_name     'Said Ouaatta'
_publ_contact_author_address
;
Laboratoire de Chimie du Solide Appliqu\'ee,
Facult\'e des Sciences, Universit\'e Mohammed V
Avenue Ibn Battouta, B.P. 1014, Rabat, Maroc
;
_publ_contact_author_email     'saidouaatta87@gmail.com'
_publ_contact_author_fax     '212 537 77 54 40'
_publ_contact_author_phone     '212 537 77 54 40'
_publ_section_title
;
Crystal structure of strontium dinickel iron orthophosphate
;
loop_
    _publ_author_name
    _publ_author_address
    'Ouaatta, Said'
;
Laboratoire de Chimie du Solide Appliqu\'ee,
Facult\'e des Sciences, Universit\'e Mohammed V
Avenue Ibn Battouta, BP 1014, Rabat, Morocco
;
    'Assani, Abderrazzak'
;
Laboratoire de Chimie du Solide Appliqu\'ee,
Facult\'e des Sciences, Universit\'e Mohammed V
Avenue Ibn Battouta, BP 1014, Rabat, Morocco
;
    'Saadi, Mohamed'
;
Laboratoire de Chimie du Solide Appliqu\'ee,
Facult\'e des Sciences, Universit\'e Mohammed V
Avenue Ibn Battouta, BP 1014, Rabat, Morocco
;
    'El Ammari, Lahcen'
;
Laboratoire de Chimie du Solide Appliqu\'ee,
Facult\'e des Sciences, Universit\'e Mohammed V
Avenue Ibn Battouta, BP 1014, Rabat, Morocco
;
_publ_section_synopsis
;
The transition metal orthophosphates Sr<i>M</i>~2~Fe(PO~4~)~3~ (<i>M</i> = Co,
Ni) crystallize in an \a-CrPO~4~-type structure. The chains characterizing
this structure are then built up from [Ni~2~O~10~] units alternating with
[PO~4~] tetrahedra and [FeO~6~] octahedra. The structure is nearly the same as
that observed in <i>M</i>Mn^II^~2~Mn^III^(PO~4~)~3~ (<i>M</i> = Pb, Sr, Ba).
;
_chemical_name_systematic     'Strontium dinickel iron orthophosphate'
_chemical_name_common     ?
_chemical_formula_sum     'Fe Ni2 O12 P3 Sr'
_chemical_formula_structural     'Fe Ni2 Sr (P O4)3'
_chemical_formula_iupac     'Sr Ni2 Fe  (P O4)3'
_chemical_formula_weight     545.80
_chemical_melting_point     ?
_shelx_space_group_comment
;
The symmetry employed for this shelxl refinement is uniquely defined
by the following loop, which should always be used as a source of
symmetry information in preference to the above space-group names.
They are only intended as comments.
;
_space_group_crystal_system     orthorhombic
_space_group_name_H-M_alt     'I m m a'
_space_group_name_Hall     '-I 2b 2'
loop_
    _space_group_symop_operation_xyz
    'x, y, z'
    '-x, -y+1/2, z'
    '-x, y+1/2, -z'
    'x, -y, -z'
    'x+1/2, y+1/2, z+1/2'
    '-x+1/2, -y+1, z+1/2'
    '-x+1/2, y+1, -z+1/2'
    'x+1/2, -y+1/2, -z+1/2'
    '-x, -y, -z'
    'x, y-1/2, -z'
    'x, -y-1/2, z'
    '-x, y, z'
    '-x+1/2, -y+1/2, -z+1/2'
    'x+1/2, y, -z+1/2'
    'x+1/2, -y, z+1/2'
    '-x+1/2, y+1/2, z+1/2'
_cell_length_a     10.3881(11)
_cell_length_b     13.1593(13)
_cell_length_c     6.5117(7)
_cell_angle_alpha     90
_cell_angle_beta     90
_cell_angle_gamma     90
_cell_volume     890.15(16)
_cell_formula_units_Z     4
_cell_measurement_reflns_used     1112
_cell_measurement_theta_min     3.096
_cell_measurement_theta_max     35.630
_cell_measurement_temperature     296(2)
_exptl_crystal_description     parallelepiped
_exptl_crystal_colour     'orange'
_exptl_crystal_size_max     0.31
_exptl_crystal_size_mid     0.25
_exptl_crystal_size_min     0.19
_exptl_crystal_density_diffrn     4.073
_exptl_crystal_density_method     'not measured'
_exptl_crystal_F_000     1044
_exptl_absorpt_coefficient_mu     12.335
_exptl_absorpt_correction_type     multi-scan
_exptl_absorpt_process_details
;
(SADABS; Bruker, 2009)
;
_exptl_absorpt_correction_T_min     0.5037
_exptl_absorpt_correction_T_max     0.7475
_exptl_special_details     ?
_diffrn_ambient_temperature     296(2)
_diffrn_radiation_type     MoK\a
_diffrn_radiation_wavelength     0.71073
_diffrn_radiation_source     'fine-focus sealed tube'
_diffrn_radiation_monochromator     graphite
_diffrn_measurement_device_type     'Bruker X8 APEX Diffractometer'
_diffrn_measurement_method     '\f and \w scans'
_diffrn_reflns_number     8211
_diffrn_reflns_av_R_equivalents     0.0243
_diffrn_reflns_theta_min     3.096
_diffrn_reflns_theta_max     35.630
_diffrn_reflns_theta_full     25.242
_diffrn_measured_fraction_theta_max     1.000
_diffrn_measured_fraction_theta_full     1.000
_diffrn_reflns_limit_h_min     -17
_diffrn_reflns_limit_h_max     17
_diffrn_reflns_limit_k_min     -21
_diffrn_reflns_limit_k_max     21
_diffrn_reflns_limit_l_min     -9
_diffrn_reflns_limit_l_max     10
_refine_special_details     ?
_reflns_number_total     1112
_reflns_number_gt     1095
_reflns_threshold_expression     'I > 2\s(I)'
_refine_ls_structure_factor_coef     Fsqd
_refine_ls_matrix_type     full
_refine_ls_R_factor_all     0.0155
_refine_ls_R_factor_gt     0.0152
_refine_ls_wR_factor_gt     0.0409
_refine_ls_wR_factor_ref     0.0411
_refine_ls_goodness_of_fit_ref     1.204
_refine_ls_restrained_S_all     1.204
_refine_ls_number_reflns     1112
_refine_ls_number_parameters     54
_refine_ls_number_restraints     0
_refine_ls_hydrogen_treatment     undef
_refine_ls_weighting_scheme     calc
_refine_ls_weighting_details
              'w=1/[\s^2^(Fo^2^)+(0.0211P)^2^+1.0433P] where P=(Fo^2^+2Fc^2^)/3'
_atom_sites_solution_hydrogens     .
_atom_sites_solution_primary     ?
_atom_sites_solution_secondary     ?
_refine_ls_shift/su_max     0.001
_refine_ls_shift/su_mean     0.000
_refine_diff_density_max     0.917
_refine_diff_density_min     -0.569
_refine_ls_extinction_method     SHELXL
_refine_ls_extinction_coef     0.0040(3)
_refine_ls_extinction_expression
                                  'Fc^*^=kFc[1+0.001xFc^2^\l^3^/sin(2\q)]^-1/4^'
loop_
    _atom_type_symbol
    _atom_type_description
    _atom_type_scat_dispersion_real
    _atom_type_scat_dispersion_imag
    _atom_type_scat_source
    'O' 'O' 0.0106 0.0060
                         'International Tables Vol C Tables 4.2.6.8 and 6.1.1.4'
    'P' 'P' 0.1023 0.0942
                         'International Tables Vol C Tables 4.2.6.8 and 6.1.1.4'
    'Fe' 'Fe' 0.3463 0.8444
                         'International Tables Vol C Tables 4.2.6.8 and 6.1.1.4'
    'Ni' 'Ni' 0.3393 1.1124
                         'International Tables Vol C Tables 4.2.6.8 and 6.1.1.4'
    'Sr' 'Sr' -1.5307 3.2498
                         'International Tables Vol C Tables 4.2.6.8 and 6.1.1.4'
_computing_data_collection
;
APEX2 (Bruker, 2009)
;
_computing_cell_refinement
;
SAINT (Bruker, 2009)
;
_computing_data_reduction
;
SAINT (Bruker, 2009)
;
_computing_structure_solution
;
SHELXS97 (Sheldrick, 2008)
;
_computing_structure_refinement
;
SHELXL97 (Sheldrick, 2008)
;
_computing_molecular_graphics
;
Ortep-3 for Windows (Farrugia, 2012), DIAMOND (Brandenburg,
2006)
;
_computing_publication_material
;
publCIF (Westrip, 2010)
;
loop_
    _atom_site_type_symbol
    _atom_site_label
    _atom_site_fract_x
    _atom_site_fract_y
    _atom_site_fract_z
    _atom_site_U_iso_or_equiv
    _atom_site_adp_type
    _atom_site_calc_flag
    _atom_site_occupancy
    _atom_site_disorder_assembly
    _atom_site_disorder_group
    Sr Sr1 0.5000 0.2500 0.40652(3) 0.00832(6) Uani d 1 . .
    Ni Ni1 0.7500 0.36678(2) 0.7500 0.00507(6) Uani d 1 . .
    Fe Fe1 1.0000 0.5000 0.5000 0.00365(7) Uani d 1 . .
    P P1 0.5000 0.2500 0.91246(8) 0.00335(9) Uani d 1 . .
    P P2 0.7500 0.57166(3) 0.7500 0.00391(8) Uani d 1 . .
    O O1 0.5000 0.34416(9) 1.04869(19) 0.00631(18) Uani d 1 . .
    O O2 0.61817(11) 0.2500 0.76678(18) 0.00566(18) Uani d 1 . .
    O O3 0.78842(9) 0.63613(6) 0.93417(14) 0.00764(14) Uani d 1 . .
    O O4 0.86173(8) 0.49396(6) 0.70676(14) 0.00586(13) Uani d 1 . .
loop_
    _atom_site_aniso_label
    _atom_site_aniso_U_11
    _atom_site_aniso_U_22
    _atom_site_aniso_U_33
    _atom_site_aniso_U_12
    _atom_site_aniso_U_13
    _atom_site_aniso_U_23
    Sr1 0.00864(10) 0.01114(10) 0.00518(9) 0.000 0.000 0.000
    Ni1 0.00501(9) 0.00407(9) 0.00613(10) 0.000 0.00049(6) 0.000
    Fe1 0.00281(12) 0.00403(12) 0.00410(12) 0.000 0.000 0.00015(9)
    P1 0.0033(2) 0.0031(2) 0.0037(2) 0.000 0.000 0.000
    P2 0.00410(15) 0.00389(15) 0.00374(15) 0.000 0.00042(10) 0.000
    O1 0.0074(4) 0.0049(4) 0.0067(4) 0.000 0.000 -0.0014(4)
    O2 0.0043(4) 0.0063(4) 0.0064(4) 0.000 0.0017(3) 0.000
    O3 0.0095(3) 0.0080(3) 0.0055(3) -0.0019(3) 0.0002(3) -0.0020(2)
    O4 0.0045(3) 0.0056(3) 0.0074(3) 0.0005(2) 0.0019(3) 0.0005(2)
_geom_special_details
;
 All esds (except the esd in the dihedral angle between two l.s. planes)
 are estimated using the full covariance matrix.  The cell esds are taken
 into account individually in the estimation of esds in distances, angles
 and torsion angles; correlations between esds in cell parameters are only
 used when they are defined by crystal symmetry.  An approximate (isotropic)
 treatment of cell esds is used for estimating esds involving l.s. planes.
;
loop_
    _geom_bond_atom_site_label_1
    _geom_bond_atom_site_label_2
    _geom_bond_site_symmetry_2
    _geom_bond_distance
    _geom_bond_publ_flag
    Sr1 O1 2_654 2.6390(13) y
    Sr1 O1 1_554 2.6390(13) ?
    Sr1 O2 . 2.6477(12) y
    Sr1 O2 2_655 2.6477(12) ?
    Sr1 O3 6_654 2.6662(9) y
    Sr1 O3 5_444 2.6662(9) ?
    Sr1 O3 16_644 2.6662(9) ?
    Sr1 O3 15_464 2.6662(9) ?
    Ni1 O4 7_646 2.0561(8) ?
    Ni1 O4 . 2.0561(8) y
    Ni1 O2 . 2.0612(8) y
    Ni1 O2 13_656 2.0612(8) ?
    Ni1 O3 4_567 2.0953(9) y
    Ni1 O3 6_654 2.0953(9) ?
    Fe1 O4 12_755 1.9703(8) ?
    Fe1 O4 4_566 1.9703(8) ?
    Fe1 O4 9_766 1.9703(8) ?
    Fe1 O4 . 1.9703(8) y
    Fe1 O1 14_556 2.0751(12) ?
    Fe1 O1 6_654 2.0751(12) y
    P1 O1 . 1.5239(12) y
    P1 O1 2_655 1.5239(12) ?
    P1 O2 2_655 1.5514(12) ?
    P1 O2 . 1.5514(12) y
    P2 O3 . 1.5223(9) y
    P2 O3 7_646 1.5223(9) ?
    P2 O4 . 1.5722(9) y
    P2 O4 7_646 1.5722(9) ?
loop_
    _geom_angle_atom_site_label_1
    _geom_angle_atom_site_label_2
    _geom_angle_atom_site_label_3
    _geom_angle_site_symmetry_1
    _geom_angle_site_symmetry_3
    _geom_angle
    _geom_angle_publ_flag
    O1 Sr1 O1 2_654 1_554 56.01(5) ?
    O1 Sr1 O2 2_654 . 141.47(2) ?
    O1 Sr1 O2 1_554 . 141.47(2) ?
    O1 Sr1 O2 2_654 2_655 141.47(2) ?
    O1 Sr1 O2 1_554 2_655 141.47(2) ?
    O2 Sr1 O2 . 2_655 55.24(5) ?
    O1 Sr1 O3 2_654 6_654 108.88(2) ?
    O1 Sr1 O3 1_554 6_654 78.22(2) ?
    O2 Sr1 O3 . 6_654 63.76(3) ?
    O2 Sr1 O3 2_655 6_654 108.81(3) ?
    O1 Sr1 O3 2_654 5_444 78.22(2) ?
    O1 Sr1 O3 1_554 5_444 108.88(2) ?
    O2 Sr1 O3 . 5_444 108.81(3) ?
    O2 Sr1 O3 2_655 5_444 63.76(3) ?
    O3 Sr1 O3 6_654 5_444 172.25(4) ?
    O1 Sr1 O3 2_654 16_644 78.22(2) ?
    O1 Sr1 O3 1_554 16_644 108.88(2) ?
    O2 Sr1 O3 . 16_644 63.76(3) ?
    O2 Sr1 O3 2_655 16_644 108.81(3) ?
    O3 Sr1 O3 6_654 16_644 68.39(4) ?
    O3 Sr1 O3 5_444 16_644 111.05(4) ?
    O1 Sr1 O3 2_654 15_464 108.88(2) ?
    O1 Sr1 O3 1_554 15_464 78.22(2) ?
    O2 Sr1 O3 . 15_464 108.81(3) ?
    O2 Sr1 O3 2_655 15_464 63.76(3) ?
    O3 Sr1 O3 6_654 15_464 111.05(4) ?
    O3 Sr1 O3 5_444 15_464 68.39(4) ?
    O3 Sr1 O3 16_644 15_464 172.25(4) ?
    O4 Ni1 O4 7_646 . 71.02(5) ?
    O4 Ni1 O2 7_646 . 102.98(3) ?
    O4 Ni1 O2 . . 171.55(4) ?
    O4 Ni1 O2 7_646 13_656 171.55(4) ?
    O4 Ni1 O2 . 13_656 102.98(3) ?
    O2 Ni1 O2 . 13_656 83.59(5) ?
    O4 Ni1 O3 7_646 4_567 89.31(3) ?
    O4 Ni1 O3 . 4_567 92.39(4) ?
    O2 Ni1 O3 . 4_567 93.49(4) ?
    O2 Ni1 O3 13_656 4_567 84.94(4) ?
    O4 Ni1 O3 7_646 6_654 92.39(4) ?
    O4 Ni1 O3 . 6_654 89.31(3) ?
    O2 Ni1 O3 . 6_654 84.94(4) ?
    O2 Ni1 O3 13_656 6_654 93.49(4) ?
    O3 Ni1 O3 4_567 6_654 177.91(5) ?
    O4 Fe1 O4 12_755 4_566 180.0 ?
    O4 Fe1 O4 12_755 9_766 86.39(5) ?
    O4 Fe1 O4 4_566 9_766 93.61(5) ?
    O4 Fe1 O4 12_755 . 93.61(5) ?
    O4 Fe1 O4 4_566 . 86.39(5) ?
    O4 Fe1 O4 9_766 . 180.00(3) ?
    O4 Fe1 O1 12_755 14_556 93.70(3) ?
    O4 Fe1 O1 4_566 14_556 86.30(3) ?
    O4 Fe1 O1 9_766 14_556 86.30(3) ?
    O4 Fe1 O1 . 14_556 93.70(3) ?
    O4 Fe1 O1 12_755 6_654 86.30(3) ?
    O4 Fe1 O1 4_566 6_654 93.70(3) ?
    O4 Fe1 O1 9_766 6_654 93.70(3) ?
    O4 Fe1 O1 . 6_654 86.30(3) ?
    O1 Fe1 O1 14_556 6_654 180.00(7) ?
    O1 P1 O1 . 2_655 108.80(10) ?
    O1 P1 O2 . 2_655 110.85(3) ?
    O1 P1 O2 2_655 2_655 110.85(3) ?
    O1 P1 O2 . . 110.85(3) ?
    O1 P1 O2 2_655 . 110.85(3) ?
    O2 P1 O2 2_655 . 104.61(9) ?
    O3 P2 O3 . 7_646 112.25(7) ?
    O3 P2 O4 . . 108.06(5) ?
    O3 P2 O4 7_646 . 114.51(5) ?
    O3 P2 O4 . 7_646 114.51(5) ?
    O3 P2 O4 7_646 7_646 108.06(5) ?
    O4 P2 O4 . 7_646 98.87(6) ?
_shelx_hkl_file
;
   0   0   2 1251.07   28.90
   0   0   2 1194.18   29.00
   0   0   2 1253.97   29.20
   0   0  -2 1196.08   28.60
   0   0  -4 3135.19   75.09
   0   0   4 3306.57   73.79
   0   0   4 3023.70   72.89
   0   0   4 3210.28   73.99
   0   0   6 3176.98   73.89
   0   0   6 3124.69   74.09
   0   0  -6 3122.99   73.99
   0   0   6 3332.97   73.49
   0   0   8  572.44   15.20
   0   0   8  543.05   14.90
   0   0  10   15.60    2.90
   1   0  -1  412.86   10.10
   1   0   1  421.86   10.10
   1   0   1  421.86   10.00
  -1   0   1  447.06   10.00
  -1   0   1  408.06   10.00
  -1   0  -1  430.66   10.10
  -1   0  -3  225.88    5.70
   1   0  -3  220.88    5.30
   1   0   3  219.48    5.90
   1   0   3  223.88    5.90
   1   0   3  247.28    5.30
  -1   0   3  234.18    5.70
  -1   0   3  220.48    6.10
  -1   0   3  219.68    5.80
   1   0  -3  226.68    5.80
   1   0   3  229.88    5.60
  -1   0  -5 1238.68   29.00
   1   0   5 1230.48   29.50
   1   0   5 1277.27   28.90
   1   0   5 1232.88   29.50
  -1   0   5 1268.77   29.80
   1   0  -5 1194.98   29.10
  -1   0   5 1236.88   29.30
  -1   0   5 1243.88   28.90
   1   0   7   59.29    3.20
   1   0   7   58.39    3.10
  -1   0   7   58.49    3.30
  -1   0   7   58.19    3.10
   1   0   9   17.40    2.50
  -1   0   9   18.60    2.60
   1   0   9   16.90    2.60
  -1   0   9   17.40    2.50
   2   0   0  495.85   11.30
  -2   0   0  450.25   11.20
   2   0   0  451.15   11.20
  -2   0   2 6393.76  149.49
   2   0  -2 5977.50  149.39
   2   0   2 6650.03  149.39
  -2   0   2 6522.15  151.28
   2   0   2 6810.12  150.58
   2   0   4 2297.47   53.39
   2   0   4 2223.48   52.69
   2   0   4 2324.27   52.79
  -2   0   4 2284.67   53.59
   2   0  -4 2086.39   53.39
   2   0  -4 2314.97   52.79
  -2   0   4 2306.77   53.09
  -2   0  -4 2284.37   52.99
  -2   0   4 2395.36   54.89
  -2   0   6  851.01   21.80
   2   0  -6  869.71   21.10
  -2   0   6  876.11   21.30
  -2   0   6  887.31   20.70
   2   0   6  864.81   21.40
  -2   0  -6  888.51   20.90
   2   0   6  913.51   20.80
   2   0   6  857.51   21.60
   2   0   8  245.68    8.00
  -2   0   8  242.18    7.60
   2   0   8  255.37    7.90
  -2   0   8  254.07    8.40
  -2   0  10 1320.87   33.20
   2   0  10 1288.67   33.00
  -2   0  10 1299.47   32.40
   3   0  -1  604.34   15.20
   3   0   1  665.63   15.10
  -3   0   1  653.83   15.30
   3   0   3 1582.74   37.20
  -3   0   3 1636.04   37.40
  -3   0   3 1612.74   37.50
   3   0   3 1663.23   37.00
  -3   0   3 1556.54   37.70
   3   0  -3 1547.75   37.10
  -3   0   5  131.69    4.00
   3   0   5  145.69    3.40
   3   0   5  135.89    4.00
   3   0   5  136.29    4.50
   3   0   5  125.09    4.20
  -3   0   5  128.39    4.80
   3   0  -5  129.09    4.20
   3   0  -5  137.19    3.50
  -3   0   5  132.49    4.10
  -3   0   7  180.88    6.40
   3   0   7  186.88    6.30
   3   0   7  178.48    5.80
  -3   0   7  175.08    5.70
  -3   0   9   46.40    4.00
  -3   0   9   43.40    3.30
   3   0   9   44.30    3.90
   4   0   0 9246.47  223.08
  -4   0   0 9999.00  222.18
  -4   0   2  190.68    5.50
   4   0  -2  203.08    5.40
   4   0   2  192.68    5.30
  -4   0   2  204.08    4.90
  -4   0   4  971.20   22.20
  -4   0   4  930.21   23.00
   4   0   4  948.41   22.70
   4   0  -4  924.81   22.60
  -4   0   4  926.01   22.40
   4   0   4  970.50   22.40
   4   0   6 1905.51   46.40
   4   0   6 1915.11   45.90
  -4   0   6 2011.30   45.70
  -4   0   6 2032.40   46.90
  -4   0   6 2051.89   45.80
   4   0  -6 1866.01   46.00
  -4   0   8  752.92   19.90
  -4   0   8  723.03   18.50
   4   0   8  731.73   19.50
  -4   0  10   65.19    5.10
   4   0  10   70.89    5.00
   5   0   1   18.30    1.10
   5   0  -1   18.50    1.40
  -5   0   1   17.90    1.40
  -5   0   3  563.94   12.70
  -5   0   3  548.45   13.20
   5   0   3  536.25   13.30
   5   0  -3  526.85   13.40
  -5   0   3  527.35   13.70
   5   0   5  439.56   10.80
   5   0  -5  408.96   11.10
  -5   0   5  427.06   11.80
  -5   0   5  439.66   10.60
  -5   0   5  428.66   10.90
   5   0   5  422.66   11.30
   5   0   7  408.36   11.90
  -5   0   7  433.36   11.00
  -5   0   7  421.96   12.40
  -5   0   9    0.70    2.00
   5   0   9    2.00    2.20
   6   0   0   45.60    2.10
   6   0   0   46.70    1.60
  -6   0   0   47.80    2.00
   6   0  -2 4852.11  116.19
  -6   0   2 5137.59  117.99
   6   0   2 4859.31  115.99
  -6   0   4 1608.04   36.90
   6   0  -4 1520.95   37.10
   6   0   4 1538.55   37.10
  -6   0   4 1634.74   36.20
  -6   0   4 1554.24   37.60
   6   0  -6  501.65   13.60
   6   0   6  509.15   13.90
  -6   0   6  524.15   14.40
  -6   0   6  527.05   13.00
  -6   0   6  531.55   13.30
  -6   0   8  455.45   13.80
   6   0   8  442.86   13.10
  -6   0  10 1243.08   32.00
   6   0  10 1168.28   31.30
   7   0  -1  606.74   15.50
   7   0   1  637.84   15.50
   7   0   1  638.84   15.00
  -7   0   1  616.64   15.50
  -7   0   3  170.88    5.70
  -7   0   3  188.28    4.40
   7   0  -3  171.18    5.50
  -7   0   3  175.68    5.30
   7   0   3  178.08    5.30
  -7   0   5  590.14   14.70
  -7   0   5  577.34   15.70
   7   0   5  583.64   15.10
   7   0  -5  579.24   15.00
  -7   0   7   12.90    2.60
   7   0   7   11.80    2.30
  -7   0   9    2.00    2.60
   7   0   9    1.00    2.30
   8   0   0 8249.88  199.98
  -8   0   0 8764.82  200.58
   8   0   2  738.73   17.50
   8   0  -2  721.63   18.10
   8   0   2  721.23   17.90
  -8   0   2  712.33   18.10
  -8   0   4 1503.65   35.00
   8   0   4 1469.95   35.00
  -8   0   4 1450.15   35.70
   8   0  -4 1465.05   35.20
   8   0  -6 1339.87   32.40
   8   0   6 1304.27   32.50
  -8   0   6 1320.17   33.30
  -8   0   6 1360.76   32.10
   8   0   8  697.13   19.10
  -8   0   8  694.73   19.80
  -9   0   1    6.50    1.30
   9   0  -1    5.80    1.30
   9   0   1    7.00    0.90
   9   0   1    4.00    1.20
  -9   0   3  155.98    5.60
   9   0  -3  149.79    5.30
   9   0   3  155.68    5.30
   9   0   3  151.28    4.90
  -9   0   3  151.18    5.20
   9   0   5  428.56   11.50
   9   0   5  405.56   11.50
   9   0  -5  411.36   11.60
  -9   0   5  419.26   11.30
  -9   0   5  416.76   12.30
  -9   0   7  128.69    6.50
   9   0   7  113.99    5.60
  -9   0   9   20.50    3.80
   9   0   9   25.50    3.70
  10   0   0    6.00    1.50
  10   0   2 3687.63   86.89
  10   0   2 3814.12   86.09
 -10   0   2 3800.42   87.09
  10   0  -2 3673.53   86.99
  10   0  -4 1044.10   26.10
 -10   0   4 1053.49   25.80
 -10   0   4 1025.30   26.40
  10   0   4 1033.90   25.80
  10   0   4 1060.99   25.60
  10   0   6  152.58    5.80
 -10   0   6  160.38    5.80
 -10   0   6  150.58    6.90
  10   0  -6  151.68    6.00
  10   0   6  145.89    5.90
  10   0   8  272.57    9.60
 -10   0   8  280.67   10.70
 -11   0   1   49.20    3.10
  11   0  -1   55.69    3.30
  11   0   1   60.69    3.50
  11   0   3  328.17    9.90
  11   0  -3  335.47   10.10
  11   0   3  353.36    9.40
 -11   0   3  325.47   10.20
 -11   0   3  343.77    9.90
  11   0   5   62.09    3.60
  11   0   5   68.79    3.90
 -11   0   5   62.59    3.70
  11   0  -5   69.59    4.20
 -11   0   5   63.69    4.40
 -11   0   7  111.69    6.30
  11   0   7  106.79    5.40
  12   0   0 2097.89   50.09
  12   0   2   62.59    3.70
 -12   0   2   64.09    3.90
  12   0  -2   65.39    3.90
  12   0   4  407.26   11.30
  12   0  -4  422.26   12.20
  12   0   4  418.36   12.00
 -12   0   4  396.56   11.80
 -12   0   4  389.16   12.30
  12   0   6  505.35   14.40
  12   0   6  503.25   14.30
 -12   0   6  510.75   15.60
  12   0  -6  502.35   14.70
  13   0   1   34.20    3.20
  13   0  -1   39.40    3.40
 -13   0   3  105.19    5.50
 -13   0   3  111.09    5.10
  13   0  -3  109.59    5.40
  13   0   3  111.29    5.20
  13   0  -5  164.68    6.80
 -13   0   5  155.18    7.40
 -13   0   5  155.98    6.40
  13   0   5  157.88    6.50
  13   0   5  153.68    6.20
  13   0   7   61.69    4.80
 -13   0   7   56.89    5.40
  14   0   0   67.09    4.40
 -14   0   2 1471.95   36.90
  14   0   2 1476.65   36.90
 -14   0   2 1483.15   36.80
  14   0  -2 1515.95   37.20
 -14   0   4  497.35   15.00
  14   0  -4  496.95   14.70
 -14   0   4  472.05   14.10
  14   0   4  476.15   14.30
  14   0  -6  170.98    7.60
  15   0   1   26.60    3.40
  15   0  -1   26.20    3.50
  15   0  -3   25.90    3.70
  15   0   3   28.90    3.60
 -15   0   3   27.40    3.30
 -15   0   3   23.70    3.30
 -15   0   5  262.17   10.40
 -15   0   5  255.97    9.30
  15   0  -5  268.37   10.00
  16   0   0 1667.43   41.90
  16   0  -2  132.79    6.80
  16   0   2  146.49    7.10
 -16   0   2  127.49    6.30
  16   0  -4  458.05   14.30
 -16   0   4  432.16   14.20
 -16   0   4  408.46   13.40
  17   0   1   45.60    4.70
  17   0  -1   53.59    5.00
 -17   0   1   42.80    4.30
   0  -1  -1  326.57    7.60
   0  -1   1  336.97    7.70
   0   1   1  325.57    7.70
   0   1   1  325.17    7.80
   0  -1   1  338.67    7.60
   0  -1  -1  319.37    7.70
   0  -1   1  318.87    7.70
   0  -1   3 3942.81   92.29
   0  -1   3 3982.30   90.69
   0   1   3 3983.70   93.29
   0   1   3 3742.13   92.39
   0   1   3 4244.28   93.99
   0  -1  -3 3682.23   92.79
   0  -1   3 4050.79   92.69
   0   1  -3 3859.41   91.29
   0  -1   5   47.30    2.20
   0   1   5   46.50    2.30
   0   1  -5   47.50    1.70
   0  -1  -5   44.90    2.00
   0   1   5   47.50    1.90
   0  -1   5   46.10    2.30
   0  -1   5   50.59    1.60
   0   1   5   45.80    2.50
   0  -1   7   60.19    3.30
   0   1   7   63.09    3.40
   0   1   7   62.39    3.20
   0  -1   9  215.28    7.70
   0  -1   9  231.68    7.80
   0   1   9  227.08    8.00
   0   1   9  221.58    7.80
  -1   1   0   -0.60    0.20
   1   1   0   -0.10    0.20
   1  -1   0   -0.90    0.20
   1   1  -2 1161.08   27.40
   1  -1   2 1214.08   27.40
  -1  -1  -2 1143.69   27.60
  -1   1   2 1215.98   27.40
   1  -1   2 1206.98   28.00
  -1   1   2 1145.89   27.10
  -1   1   2 1190.68   27.10
   1  -1   2 1242.08   27.80
   1  -1   2 1216.28   27.40
  -1  -1   2 1097.69   27.20
  -1  -1   2 1146.49   27.30
  -1  -1   2 1203.88   27.80
  -1   1  -2 1211.68   27.80
   1  -1  -2 1182.48   27.20
   1   1   2 1109.49   27.20
   1  -1  -2 1099.09   27.20
   1   1  -4  267.97    6.70
  -1   1   4  272.87    6.90
  -1  -1  -4  270.17    6.90
  -1   1   4  259.37    7.30
  -1   1   4  273.47    7.10
   1  -1   4  264.27    7.10
   1  -1   4  262.37    7.00
   1  -1   4  274.77    6.50
  -1  -1   4  269.47    6.90
   1   1   4  261.17    7.10
   1   1   4  270.57    6.80
  -1  -1   4  280.97    6.50
  -1   1  -4  275.07    6.60
   1  -1  -4  262.47    7.00
  -1  -1   4  262.07    7.20
   1   1   4  263.67    7.20
  -1   1   6   57.19    3.00
   1  -1   6   55.49    2.80
   1  -1   6   56.29    2.70
  -1   1   6   60.99    2.80
   1   1  -6   56.99    2.10
  -1  -1  -6   58.19    2.40
  -1   1   6   58.79    2.30
   1   1   6   57.79    2.90
  -1  -1   6   53.89    2.90
   1  -1  -6   58.19    2.50
   1   1   6   55.79    2.90
  -1  -1   6   54.09    2.60
  -1   1  -6   56.49    2.70
   1   1   6   60.69    2.30
   1  -1   8  416.36   11.90
   1  -1   8  438.56   11.90
  -1   1   8  422.96   12.30
  -1   1   8  411.86   11.80
   1   1   8  435.96   12.10
  -1  -1   8  421.26   11.70
   1   1   8  415.46   12.00
  -1  -1   8  415.76   12.00
  -1   1  10   30.20    3.30
  -1   1  10   32.30    3.60
   1  -1  10   36.10    3.70
   1   1  10   32.10    3.50
  -1  -1  10   45.20    6.10
  -1  -1  10   28.40    3.10
  -2   1   1  899.81   20.90
  -2   1   1  881.01   21.30
   2   1  -1  885.21   21.10
  -2  -1  -1  880.51   20.80
  -2  -1   1  922.51   20.70
   2  -1  -1  912.11   20.80
   2   1   1  922.01   21.30
  -2  -1   1  879.91   20.80
   2   1   1  889.51   20.70
  -2   1   3  103.29    3.40
  -2  -1  -3  104.09    3.10
  -2   1   3  103.29    3.10
  -2   1   3  109.19    3.10
   2  -1   3  109.19    3.00
   2  -1   3  112.69    3.30
   2   1  -3  104.49    3.00
  -2  -1   3  110.49    3.00
   2   1   3  108.39    3.10
   2   1   3  104.99    3.30
  -2  -1   3  103.09    3.40
  -2  -1   3  107.19    2.90
   2  -1  -3  100.89    3.20
   2   1  -5  181.48    5.10
  -2   1   5  182.08    5.80
   2  -1   5  185.98    5.30
  -2   1   5  188.68    5.40
   2  -1   5  193.08    5.60
  -2  -1  -5  178.78    5.20
   2   1   5  182.28    5.60
   2   1   5  182.18    5.60
  -2  -1   5  189.48    5.80
   2   1   5  194.38    5.10
  -2  -1   5  190.58    4.80
  -2  -1   5  181.28    5.20
   2  -1  -5  179.58    5.40
  -2   1   7  271.57    7.90
  -2   1   7  276.97    8.50
   2  -1   7  265.47    8.10
   2  -1   7  276.67    7.90
   2   1   7  277.77    8.40
  -2  -1   7  271.77    8.40
  -2  -1   7  267.37    7.80
   2   1   7  266.47    8.10
   2  -1   9   22.70    2.80
  -2   1   9   21.40    2.50
  -2   1   9   18.70    2.80
  -2  -1   9   21.20    2.80
   2   1   9   21.30    2.90
  -2  -1   9   21.50    2.40
  -3   1   0   -0.20    0.30
   3  -1   0    0.70    0.40
   3   1   0   -0.20    0.20
  -3  -1   0    0.00    0.40
   3  -1   0    0.80    0.30
  -3   1   2  306.67    7.70
   3  -1   2  298.27    7.70
   3   1  -2  304.07    7.60
  -3   1   2  314.17    8.00
   3   1   2  311.77    7.70
  -3  -1   2  304.77    7.90
   3  -1  -2  304.77    7.80
  -3  -1   2  330.27    7.30
   3   1   2  305.87    7.60
   3   1  -4  125.59    3.80
  -3  -1  -4  131.59    3.90
  -3   1   4  135.99    4.50
   3  -1   4  133.29    3.70
   3  -1   4  135.09    4.20
  -3   1   4  135.49    3.90
  -3   1   4  135.39    3.90
   3  -1  -4  135.69    3.50
   3   1   4  124.49    4.10
  -3  -1   4  129.39    3.60
   3   1   4  127.79    3.80
   3  -1  -4  122.99    4.00
  -3  -1   4  125.79    4.30
  -3  -1   4  128.79    3.70
  -3  -1  -6  197.28    5.70
   3   1  -6  196.28    5.70
  -3   1   6  203.58    5.70
   3  -1   6  190.88    6.20
  -3   1   6  197.28    6.70
   3  -1   6  195.68    5.80
  -3   1   6  198.38    5.90
   3   1   6  192.68    6.00
   3  -1  -6  197.08    6.00
   3   1   6  204.88    5.60
  -3  -1   6  205.58    6.60
  -3  -1   6  199.68    5.70
   3   1   6  197.48    6.30
   3  -1   8  276.37    8.80
  -3   1   8  266.67    8.20
  -3   1   8  278.67    9.10
  -3  -1   8  265.17    8.90
  -3  -1   8  270.37    8.10
   3   1   8  267.47    8.80
   3   1   8  270.77    8.40
  -3   1  10   29.00    3.60
   3  -1  10   28.50    3.60
   3   1  10   27.20    3.50
  -3  -1  10   30.00    3.50
  -4   1   1   22.30    1.20
   4   1  -1   22.60    1.20
   4  -1   1   24.70    1.10
   4  -1   1   26.90    1.20
   4   1   1   23.60    1.00
  -4  -1   1   22.60    1.30
   4  -1  -1   25.20    1.20
  -4   1   3 1200.68   28.40
   4   1  -3 1199.48   28.40
  -4   1   3 1240.98   28.10
   4  -1   3 1218.78   28.50
  -4   1   3 1190.78   28.80
   4   1   3 1196.88   28.40
  -4  -1   3 1212.88   28.20
  -4  -1   3 1260.87   27.90
  -4  -1   3 1220.38   28.80
   4  -1  -3 1196.28   28.50
   4   1   3 1185.08   28.50
  -4   1   5    1.90    0.80
   4   1  -5    4.40    0.90
  -4   1   5    1.80    1.10
   4  -1   5    2.80    0.60
   4  -1   5    1.30    1.00
  -4   1   5    1.30    0.80
   4  -1   5    2.10    0.70
   4   1   5    3.10    1.20
  -4  -1   5    2.00    1.20
   4   1   5    7.10    1.10
  -4  -1   5    3.10    0.80
  -4  -1   5    2.00    0.70
   4  -1  -5    2.10    0.60
   4   1   5    2.30    0.80
  -4   1   7    4.30    1.80
  -4   1   7    5.70    1.30
   4  -1   7    4.80    1.70
  -4  -1   7    4.70    1.80
   4   1   7    5.10    1.30
  -4  -1   7    8.50    1.40
   4   1   7    5.70    1.70
   4  -1  -7    6.60    1.50
  -4   1   9  117.09    6.10
   4  -1   9  136.49    6.20
  -4   1   9  113.19    5.00
  -4  -1   9  127.99    6.10
   4   1   9  126.49    6.20
  -5  -1   0    0.60    0.50
   5  -1   0    0.60    0.40
   5  -1   0    8.30    0.90
  -5   1   0    6.40    0.70
  -5   1   2  971.90   21.60
   5  -1   2  888.31   21.40
   5   1  -2  899.51   21.50
  -5   1   2  875.51   21.70
  -5  -1   2  965.60   20.80
   5  -1  -2  881.81   21.60
   5   1   2  905.51   21.40
  -5  -1   2  867.71   21.70
   5  -1   4  576.04   13.50
  -5   1   4  577.44   14.10
  -5   1   4  582.54   13.70
  -5   1   4  582.34   14.70
   5  -1   4  543.15   14.20
   5   1  -4  551.14   14.00
  -5  -1   4  567.54   13.90
   5   1   4  555.94   14.20
   5  -1  -4  559.14   14.20
  -5  -1   4  596.84   13.50
  -5  -1   4  551.34   14.60
  -5   1   6   68.19    2.70
  -5   1   6   68.19    3.90
   5   1  -6   64.39    2.90
  -5   1   6   67.29    2.90
   5  -1   6   66.79    3.40
  -5  -1   6   67.19    2.70
  -5  -1   6   64.49    3.80
   5   1   6   58.69    3.30
   5  -1  -6   64.89    3.20
   5   1   6   64.19    2.90
   5  -1   8  244.48    8.40
  -5   1   8  254.17    9.00
   5   1   8  245.88    8.50
  -5  -1   8  264.07    8.90
  -5   1  10  110.89    6.40
   5  -1  10  106.69    6.20
  -5  -1  10  112.39    6.40
   5   1  10  106.29    6.10
  -6   1   1  846.62   20.10
   6  -1   1  849.61   19.70
   6  -1   1  847.12   20.10
   6   1  -1  811.72   20.10
   6   1   1  858.91   19.60
  -6  -1   1  835.22   20.20
   6  -1  -1  818.12   20.10
   6   1  -3    9.50    1.30
  -6   1   3    7.50    1.30
   6  -1   3    9.80    1.20
  -6   1   3   15.30    1.00
  -6   1   3   16.50    1.40
   6   1   3   10.50    1.20
  -6  -1   3   12.30    0.60
  -6  -1   3    9.40    1.40
   6  -1  -3   14.40    1.50
   6   1  -5  253.67    7.40
   6  -1   5  264.57    7.70
  -6   1   5  261.47    7.40
  -6   1   5  269.27    6.90
  -6   1   5  262.87    8.20
  -6  -1   5  277.07    6.80
   6   1   5  269.47    7.80
   6  -1  -5  257.67    7.60
  -6  -1   5  253.97    8.10
  -6  -1   5  263.07    7.20
   6  -1   7  215.38    7.30
  -6   1   7  217.98    7.80
   6   1   7  216.08    7.40
  -6  -1   7  218.18    7.80
   6  -1  -7  208.18    7.00
  -6   1   9   17.00    3.10
   6  -1   9   13.40    2.80
  -6  -1   9   11.50    3.00
   6   1   9    9.60    3.00
  -7   1   0    1.70    0.70
   7   1   0    0.80    0.80
   7   1   0    0.20    0.40
  -7  -1   0    0.40    0.70
   7  -1   0    0.60    0.80
   7  -1   2  241.68    6.80
  -7   1   2  238.18    7.00
   7  -1   2  247.78    6.60
   7   1  -2  247.48    6.90
   7  -1  -2  241.28    6.90
   7   1   2  249.48    6.50
  -7  -1   2  246.78    7.10
  -7   1   4   35.30    2.80
  -7   1   4   43.50    1.60
  -7   1   4   36.70    2.20
   7   1  -4   40.20    2.40
   7  -1   4   34.80    2.20
   7   1   4   38.40    2.30
  -7  -1   4   37.00    2.10
   7  -1  -4   35.80    2.30
  -7  -1   4   36.20    2.60
   7   1  -6   88.59    3.90
  -7   1   6   90.99    4.80
   7  -1   6   88.89    4.20
  -7   1   6   92.49    3.80
   7   1   6   97.49    4.30
   7  -1  -6   93.69    4.10
  -7  -1   6   93.69    4.70
   7  -1   8  259.07    9.10
  -7   1   8  291.37   10.00
  -7  -1   8  277.37   10.00
   7   1   8  268.17    9.20
   7  -1  10    7.00    3.00
   7   1  10    3.70    2.80
   8  -1   1  182.68    5.10
   8  -1   1  176.88    5.60
  -8   1   1  182.08    5.60
   8   1  -1  188.18    5.70
   8   1   1  189.08    5.60
   8  -1  -1  184.38    5.70
   8   1   1  186.38    4.90
  -8  -1   1  179.28    5.60
  -8   1   3  762.22   18.70
   8  -1   3  739.23   18.50
  -8   1   3  753.52   19.10
   8   1  -3  752.02   18.80
   8  -1   3  763.72   18.70
   8   1   3  750.82   18.40
  -8  -1   3  754.42   19.20
   8  -1  -3  764.32   19.00
  -8   1   5  125.69    5.40
  -8   1   5  117.89    4.50
   8   1  -5  129.39    4.70
   8  -1   5  118.89    4.60
   8  -1   5  125.29    4.50
  -8  -1   5  128.59    4.40
   8   1   5  119.59    4.80
   8  -1  -5  127.19    4.90
  -8  -1   5  120.39    5.20
  -8   1   7   23.80    3.30
   8  -1   7   27.70    2.90
  -8  -1   7   29.20    3.60
   8   1   7   24.10    2.80
   8  -1  -7   19.50    2.60
  -8   1   9  113.29    6.40
   8  -1   9   97.89    5.80
   8   1   9  106.09    5.90
  -8  -1   9  103.79    6.60
   9  -1   0    1.20    1.10
  -9   1   0    3.00    1.00
   9   1   0    1.30    1.00
   9  -1   2  493.65   13.00
   9   1  -2  516.95   13.20
  -9   1   2  488.25   13.10
   9  -1   2  496.45   12.50
   9   1   2  489.55   13.00
  -9  -1   2  488.15   13.20
   9  -1  -2  490.25   13.20
   9   1   2  514.65   12.40
  -9   1   4  222.38    6.90
   9  -1   4  223.88    6.90
   9   1  -4  224.68    7.10
   9  -1   4  222.88    6.90
  -9   1   4  229.58    7.60
   9   1   4  229.08    6.80
  -9  -1   4  220.18    7.50
  -9  -1   4  229.28    6.80
   9  -1  -4  215.18    7.10
   9   1  -6   15.30    2.20
   9  -1   6   15.90    2.00
  -9   1   6   13.40    1.90
  -9   1   6   16.60    2.90
   9  -1   6   15.80    2.30
   9  -1  -6   13.90    2.20
  -9  -1   6   17.90    2.90
   9   1   6   15.40    2.30
   9  -1   8  241.18    9.00
  -9   1   8  263.37   10.00
   9   1   8  263.67    9.10
  -9  -1   8  271.17   10.20
  10   1  -1  330.07    9.40
 -10   1   1  322.27    9.20
  10  -1   1  320.37    9.30
  10  -1   1  337.07    8.60
  10   1   1  341.17    8.40
 -10  -1   1  317.97    9.30
  10  -1  -1  320.77    9.40
  10   1   1  324.87    9.40
  10  -1   3   20.70    2.10
  10   1  -3   19.10    2.20
 -10   1   3   22.20    2.50
 -10   1   3   18.60    2.10
  10  -1   3   18.70    1.80
  10   1   3   20.80    1.90
  10   1   3   19.20    2.10
  10  -1  -3   16.60    2.30
 -10  -1   3   25.80    2.60
  10  -1   5  172.88    6.20
 -10   1   5  178.18    6.30
  10   1  -5  184.78    6.50
 -10   1   5  181.88    7.20
  10  -1   5  183.78    6.20
 -10  -1   5  175.78    6.10
 -10  -1   5  181.08    7.20
  10   1   5  181.08    6.40
  10  -1  -5  183.58    6.70
  10   1   5  185.58    6.20
 -10   1   7   97.79    5.80
  10  -1   7   96.49    5.00
  10   1   7   93.19    4.90
  10  -1  -7   89.99    5.30
 -10  -1   7   96.39    6.00
  11  -1   0   -0.50    1.30
  11   1   0    0.30    1.50
  11  -1   2  181.38    5.50
 -11   1   2  179.98    6.30
  11  -1   2  184.78    6.40
 -11   1   2  174.48    6.20
  11   1  -2  180.58    6.40
  11  -1  -2  186.18    6.50
  11   1   2  168.48    6.20
  11   1   2  181.58    5.40
 -11  -1   2  186.28    6.40
  11  -1   4   75.99    3.80
  11  -1   4   83.29    4.20
 -11   1   4   81.09    4.70
  11   1  -4   75.39    4.10
 -11   1   4   85.89    4.20
  11   1   4   77.39    4.00
 -11  -1   4   85.09    4.60
  11   1   4   82.59    3.80
  11  -1  -4   83.79    4.30
 -11  -1   4   81.49    3.90
  11  -1   6   68.99    3.90
  11  -1   6   57.99    4.20
 -11   1   6   68.09    3.90
  11   1  -6   60.99    4.10
 -11   1   6   62.29    5.00
  11  -1  -6   52.89    3.90
 -11  -1   6   65.69    5.10
  11   1   6   58.79    3.90
  11   1   6   62.79    4.00
  11  -1   8  139.89    6.60
 -11   1   8  135.69    7.70
 -11  -1   8  137.39    7.60
  11   1   8  138.99    6.60
 -12   1   1   10.30    1.80
  12  -1   1    9.80    2.00
  12   1  -1   12.30    2.20
  12  -1  -1   12.40    2.30
  12   1   1   13.50    2.20
  12  -1   3  125.69    5.40
  12  -1   3  120.89    4.60
 -12   1   3  129.69    5.60
 -12   1   3  121.79    5.20
  12   1  -3  128.29    5.50
 -12  -1   3  125.19    5.70
  12   1   3  132.29    4.60
  12  -1  -3  120.39    5.50
 -12  -1   3  125.89    5.30
  12   1   3  118.59    5.20
 -12   1   5   43.20    4.20
  12   1  -5   41.30    3.50
  12  -1   5   45.60    3.50
 -12   1   5   38.80    3.40
  12  -1   5   42.30    3.50
  12  -1  -5   36.30    3.60
 -12  -1   5   41.50    3.40
  12   1   5   34.40    3.30
  12   1   5   43.10    3.40
 -12  -1   5   33.00    3.60
 -12   1   7    2.00    2.90
  12  -1   7    6.00    2.70
 -12  -1   7   -0.40    2.60
  12   1   7    0.10    2.10
  13  -1   0    4.70    2.10
  13   1   0    2.30    1.90
  13  -1   2  151.58    6.30
 -13   1   2  153.98    6.10
  13   1  -2  152.38    6.30
 -13   1   2  145.19    6.10
  13  -1  -2  169.28    6.50
  13   1   2  148.39    6.10
 -13  -1   2  149.39    6.20
 -13   1   4   91.59    5.40
  13   1  -4   94.79    5.20
  13  -1   4   88.19    4.70
  13  -1   4   95.49    4.40
 -13   1   4   88.59    4.90
 -13  -1   4   88.29    5.20
  13  -1  -4   97.79    5.20
 -13  -1   4   89.39    4.80
  13   1   4   89.59    5.00
  13   1  -6   51.99    4.30
 -13   1   6   44.30    4.60
  13  -1   6   41.10    3.70
  13   1   6   46.90    3.90
  13  -1  -6   54.49    4.60
  13   1   6   50.79    4.10
 -13  -1   6   54.89    5.20
  14  -1   1  207.28    8.00
  14   1  -1  208.18    7.90
  14  -1  -1  225.78    8.20
  14   1   1  216.28    7.90
  14  -1   3    0.10    1.90
 -14   1   3    5.90    2.40
  14   1  -3    0.50    2.30
 -14   1   3    4.00    2.20
 -14  -1   3    2.20    2.10
 -14  -1   3    1.00    2.00
  14   1   3    0.20    2.00
  14  -1  -3    1.90    2.20
  14  -1   5  153.68    6.70
 -14   1   5  155.98    7.60
  14   1  -5  168.78    7.20
 -14   1   5  158.58    6.80
 -14  -1   5  156.68    7.70
  14  -1  -5  152.28    7.30
  14   1   5  155.48    6.90
 -14  -1   5  155.48    6.60
  15  -1   0    0.70    2.20
  15   1   0    3.90    2.50
  15   1  -2  140.89    6.60
 -15   1   2  143.59    6.30
  15  -1   2  137.29    6.40
 -15  -1   2  133.29    6.10
  15   1   2  129.09    6.30
  15  -1  -2  138.49    6.80
 -15   1   4   66.89    4.80
 -15   1   4   62.79    5.20
  15   1   4   58.99    4.80
 -15  -1   4   70.39    5.50
  15  -1  -4   69.19    5.00
 -15  -1   4   62.09    4.60
  16   1  -1   44.00    4.60
 -16   1   1   38.10    4.10
  16  -1   1   42.60    4.40
  16   1   1   38.50    4.10
  16  -1  -1   34.40    3.90
 -16   1   3  135.09    6.90
  16   1  -3  144.59    7.10
  16  -1   3  140.99    6.80
 -16  -1   3  141.19    6.50
  16  -1  -3  148.69    7.20
  16   1   3  131.59    6.60
 -17   1   0   -0.60    2.60
  17  -1   0    0.80    2.90
  17   1   0   -1.20    2.50
  17  -1   2   50.69    4.80
  17   1  -2   56.19    5.30
 -17   1   2   53.89    4.80
  17  -1  -2   52.19    5.30
 -17  -1   2   47.40    4.60
   0  -2   0   42.50    1.20
   0  -2   0   39.40    1.20
   0   2   0   37.80    1.20
   0   2   2  322.97    8.00
   0   2   2  323.97    8.00
   0  -2   2  333.07    7.80
   0  -2   2  310.77    7.80
   0  -2  -2  320.07    7.70
   0  -2   2  342.27    7.70
   0  -2  -2  313.67    8.00
   0   2   4 1588.24   37.50
   0  -2   4 1732.83   36.90
   0  -2  -4 1552.44   37.40
   0  -2   4 1562.44   37.40
   0   2   4 1591.14   37.30
   0  -2   4 1610.64   37.40
   0   2   4 1587.84   37.70
   0   2  -4 1625.04   37.50
   0  -2   6 1054.49   24.50
   0  -2  -6 1000.40   24.40
   0  -2   6 1005.80   24.60
   0   2   6  984.30   24.90
   0   2   6 1014.80   24.70
   0   2   6 1023.40   24.10
   0  -2   8  113.89    4.70
   0  -2   8  125.59    4.90
   0   2   8  114.49    4.90
   0   2   8  116.29    5.20
   0   2  10    8.90    2.50
   0  -2  10    5.90    2.40
   0   2  10    5.10    2.60
  -1  -2  -1 1168.68   29.20
  -1   2   1 1279.67   30.00
   1   2  -1 1220.58   29.10
   1  -2   1 1331.67   29.80
   1  -2   1 1204.88   29.50
  -1  -2  -1 1217.48   29.20
   1  -2   1 1290.17   29.30
  -1   2  -1 1274.47   29.40
  -1  -2   1 1261.27   29.50
   1  -2  -1 1184.78   29.60
  -1  -2   1 1219.58   29.70
   1   2   1 1236.18   29.50
  -1  -2   1 1284.87   29.50
  -1  -2  -3   23.60    1.30
  -1   2   3   22.90    1.60
   1   2  -3   24.70    1.00
  -1   2   3   25.70    1.40
   1  -2   3   21.80    1.20
   1  -2   3   24.20    1.30
  -1   2   3   24.40    1.30
   1  -2   3   27.70    0.90
   1  -2  -3   25.60    1.00
   1  -2  -3   25.00    1.40
  -1  -2   3   22.50    1.30
   1   2   3   25.00    1.30
  -1  -2   3   25.30    1.20
  -1  -2   3   24.80    0.80
   1   2   3   25.20    1.40
  -1  -2  -5   36.20    1.90
  -1   2   5   32.80    1.80
  -1   2   5   39.90    2.20
   1  -2   5   35.00    2.00
   1  -2   5   34.10    1.90
   1   2  -5   33.50    1.30
  -1   2   5   32.70    2.20
  -1  -2   5   30.70    1.80
   1  -2  -5   34.30    2.00
   1   2   5   30.10    2.20
   1   2   5   34.60    2.10
  -1  -2   5   29.10    2.00
   1   2   5   35.50    1.70
  -1  -2   5   34.80    1.00
   1  -2   7   13.30    1.70
  -1   2   7   10.60    1.70
  -1  -2  -7   14.40    1.60
  -1   2   7    9.00    1.80
   1  -2   7   12.50    1.80
  -1  -2   7   11.10    1.70
   1   2   7   12.10    1.90
  -1  -2   7   11.80    1.60
   1  -2  -7   15.40    1.70
   1   2   7   13.80    2.10
   1   2   7   12.50    1.40
  -1   2   9  181.58    6.80
   1  -2   9  174.78    6.70
  -1   2   9  177.88    7.20
   1   2   9  178.68    6.90
  -1  -2   9  171.18    6.30
  -1  -2   9  176.58    6.70
  -2   2   0 1256.97   28.80
   2   2   0 1211.28   28.40
   2  -2   0 1238.38   29.40
  -2   2   0 1179.18   28.20
  -2   2   2  218.88    5.70
   2  -2   2  220.58    5.20
   2   2  -2  213.48    5.40
  -2   2   2  211.58    5.90
   2  -2   2  217.38    5.60
   2  -2   2  234.08    5.40
   2  -2   2  229.48    5.50
  -2  -2  -2  210.18    5.70
   2  -2  -2  214.88    5.70
   2  -2  -2  217.48    5.50
   2   2   2  207.78    5.60
  -2  -2   2  224.38    5.30
   2   2   2  215.48    5.70
  -2  -2   2  218.08    5.80
   2  -2   4  623.04   15.00
  -2   2   4  634.24   15.20
   2  -2   4  628.54   15.40
  -2  -2  -4  623.54   15.30
  -2   2   4  608.34   15.70
  -2   2   4  645.34   15.30
   2   2  -4  613.74   14.90
   2  -2   4  675.43   14.60
  -2  -2   4  619.04   15.50
   2  -2  -4  596.94   15.40
   2   2   4  630.44   15.40
   2  -2  -4  643.84   14.80
  -2  -2   4  617.54   15.00
   2   2   4  612.24   15.10
  -2  -2   4  654.23   14.70
   2  -2   6 1328.57   31.40
  -2   2   6 1293.17   32.20
   2  -2   6 1309.27   31.70
  -2   2   6 1341.07   31.30
  -2  -2  -6 1349.47   31.40
  -2   2   6 1353.46   31.60
  -2  -2   6 1298.37   31.30
   2   2   6 1384.96   32.00
  -2  -2   6 1277.87   31.90
   2   2   6 1353.46   31.20
   2  -2  -6 1298.07   31.60
   2   2   6 1308.47   31.80
   2  -2   8   38.90    3.10
  -2   2   8   35.80    3.40
  -2   2   8   36.40    3.00
  -2  -2   8   34.50    2.50
  -2  -2   8   34.10    3.10
   2   2   8   33.20    3.20
   2   2   8   41.00    3.10
   2  -2  10   10.30    2.90
  -2   2  10    2.20    2.30
  -2   2  10    7.00    2.30
   2   2  10    5.10    2.50
  -2  -2  10    6.30    2.20
  -2  -2  10    6.70    2.40
   3  -2   1  542.55   12.30
  -3   2   1  531.25   12.50
  -3   2   1  514.25   12.50
   3  -2   1  514.65   12.40
  -3  -2   1  529.85   12.60
   3  -2  -1  504.05   12.50
   3   2   1  512.75   12.40
  -3   2   3  354.16    9.20
   3   2  -3  343.57    8.50
  -3   2   3  356.26    8.70
  -3   2   3  340.37    8.80
   3  -2   3  348.87    8.80
  -3  -2  -3  344.77    8.80
   3  -2   3  347.67    8.20
   3   2   3  335.07    8.80
  -3  -2   3  334.57    8.90
  -3  -2   3  357.86    8.40
   3  -2  -3  324.47    8.80
   3   2   3  352.16    8.70
  -3  -2   3  353.76    8.30
   3  -2   5   35.00    1.20
  -3   2   5   34.40    2.40
  -3   2   5   33.80    1.90
  -3  -2  -5   32.40    1.90
  -3   2   5   33.50    2.00
   3  -2   5   30.90    2.10
   3   2  -5   32.50    1.60
   3  -2   5   29.80    1.60
   3   2   5   35.30    1.80
  -3  -2   5   34.90    2.40
   3   2   5   34.60    2.20
   3   2   5   30.60    2.00
   3  -2  -5   37.70    2.20
  -3  -2   5   34.10    1.70
   3  -2  -5   34.00    1.40
  -3  -2   5   32.30    1.40
   3  -2   7  110.49    4.50
  -3   2   7  109.49    4.10
  -3  -2  -7  103.49    3.90
  -3   2   7  105.79    4.90
   3  -2   7   97.99    4.30
   3   2   7  112.19    4.70
  -3  -2   7  105.39    4.60
   3  -2  -7  101.79    4.20
   3   2   7  102.89    4.30
  -3  -2   7  102.79    3.90
   3   2   7  114.99    3.90
  -3   2   9  133.79    5.50
   3  -2   9  144.89    6.00
  -3   2   9  128.99    6.40
   3   2   9  132.79    6.10
  -3  -2   9  139.49    6.20
  -3  -2   9  138.59    5.30
   4   2   0  609.74   14.00
  -4   2   0  601.14   14.30
   4  -2   0  612.64   14.50
   4  -2   2    0.60    0.60
   4   2  -2    1.00    0.50
   4  -2   2    1.80    0.60
  -4   2   2    0.60    0.60
  -4   2   2    1.40    0.60
  -4  -2   2    1.40    0.20
   4   2   2    1.60    0.60
  -4  -2   2   -0.10    0.60
   4   2   2    0.10    0.60
   4  -2  -2    1.00    0.60
  -4   2   4 1281.87   30.90
   4   2  -4 1280.57   30.60
  -4   2   4 1272.57   31.40
   4  -2   4 1334.07   30.30
   4  -2   4 1292.07   31.00
   4  -2   4 1356.86   30.50
  -4   2   4 1364.46   30.80
  -4  -2  -4 1332.37   31.00
   4  -2  -4 1272.47   31.10
   4  -2  -4 1353.76   30.60
  -4  -2   4 1274.57   31.30
  -4  -2   4 1318.77   30.50
  -4  -2   4 1366.76   30.40
   4   2   4 1327.07   30.90
   4   2   4 1246.48   31.00
   4  -2   6  492.75   13.50
  -4   2   6  524.95   13.10
  -4   2   6  538.35   13.20
  -4   2   6  508.65   14.10
   4  -2   6  528.45   13.00
   4  -2  -6  490.85   13.40
   4   2   6  497.95   13.60
  -4  -2   6  529.55   12.90
   4   2   6  513.55   13.40
  -4  -2   6  524.35   13.90
   4   2   6  512.75   13.00
   4  -2   8  366.56   11.10
  -4   2   8  368.16   10.40
  -4   2   8  373.46   11.60
   4   2   8  398.06   13.50
  -4  -2   8  377.26   11.50
   4   2   8  350.16   11.10
  -4  -2   8  370.96   10.20
  -4   2  10  121.49    6.70
   4  -2  10  129.09    6.60
  -4  -2  10  133.69    6.60
   4   2  10  123.29    6.50
   5   2  -1  710.33   16.90
   5  -2   1  697.73   16.80
  -5   2   1  694.93   16.90
   5  -2   1  714.23   16.70
   5   2   1  712.93   16.50
  -5  -2   1  690.73   17.00
   5  -2  -1  687.43   16.90
  -5   2  -1  722.13   16.40
   5  -2   3  129.09    3.80
   5  -2   3  135.29    3.20
   5  -2   3  123.69    4.00
  -5   2   3  121.69    4.40
  -5   2   3  133.59    4.10
   5   2  -3  133.39    4.00
   5   2   3  130.59    4.10
   5  -2  -3  127.19    4.20
  -5  -2   3  127.39    4.40
  -5  -2   3  143.39    3.30
   5   2   3  133.49    4.10
  -5   2   5    5.40    1.00
   5  -2   5    4.50    1.30
   5  -2   5    5.40    0.80
  -5   2   5    3.60    1.00
   5   2  -5    4.60    1.00
  -5   2   5    3.60    1.40
  -5  -2   5    4.10    1.40
   5  -2  -5    3.10    1.20
   5   2   5    4.00    1.00
   5   2   5    6.40    1.40
   5  -2  -5    8.70    1.00
  -5  -2   5    5.50    0.80
  -5  -2   5    5.40    0.90
  -5   2   7   30.80    2.20
  -5   2   7   34.40    3.40
   5  -2   7   25.70    2.60
  -5  -2   7   24.30    2.70
   5   2   7   27.70    2.40
   5  -2  -7   32.40    2.70
   5   2   7   25.00    2.70
   5  -2   9  151.68    6.50
  -5   2   9  144.89    7.00
  -5  -2   9  142.79    6.80
   5   2   9  154.38    6.70
   6   2   0  182.78    4.40
   6  -2   0  171.08    5.00
  -6   2   0  176.58    4.80
   6  -2   2   -0.40    0.60
  -6   2   2    1.30    0.90
  -6   2   2    1.00    0.80
   6   2  -2   -0.40    0.70
   6  -2   2   -0.60    0.70
  -6  -2   2    0.50    0.90
   6  -2  -2    0.10    0.80
   6   2   2   -0.80    0.60
  -6   2   4  615.94   15.60
  -6   2   4  639.24   15.10
   6  -2   4  646.24   15.30
   6  -2   4  621.64   15.70
  -6   2   4  631.04   16.20
   6   2  -4  603.54   15.50
  -6  -2   4  637.24   15.30
   6  -2  -4  590.44   15.80
  -6  -2   4  608.94   16.10
  -6  -2   4  679.03   14.60
   6   2   4  605.54   15.60
   6   2  -6 1030.40   25.00
  -6   2   6 1069.79   24.70
   6  -2   6 1000.60   25.50
  -6   2   6 1057.89   25.20
  -6   2   6 1057.89   26.20
   6   2   6  994.30   25.50
  -6  -2   6 1047.40   26.10
   6   2   6 1037.80   25.10
   6  -2  -6  989.90   25.40
   6  -2   8   18.80    2.80
  -6   2   8   21.20    3.20
   6   2   8   22.40    3.00
  -6  -2   8   19.70    3.00
  -6   2  10    1.90    2.50
   6  -2  10    5.50    3.00
  -6  -2  10    3.40    2.70
   6   2  10    4.10    3.20
  -7   2   1  551.54   13.40
   7   2  -1  533.85   13.40
   7  -2   1  536.35   13.40
   7  -2   1  537.55   13.00
   7   2   1  536.65   12.80
   7  -2  -1  518.05   13.40
  -7  -2   1  519.65   13.50
   7  -2   3    2.00    0.90
   7   2  -3    1.80    1.00
   7  -2   3    3.20    1.00
  -7   2   3    3.60    1.10
  -7   2   3    8.20    1.40
   7  -2  -3    3.70    1.20
  -7  -2   3    5.00    1.40
   7   2   3    4.70    1.10
   7   2  -5   58.09    2.90
   7  -2   5   58.19    3.10
  -7   2   5   61.09    3.60
  -7   2   5   61.89    2.40
  -7   2   5   57.59    2.90
   7  -2   5   62.69    2.70
  -7  -2   5   65.39    3.80
  -7  -2   5   63.29    2.70
   7   2   5   58.19    3.10
   7  -2  -5   57.09    3.20
  -7   2   7    3.00    2.00
   7  -2   7    3.00    1.90
   7   2   7    3.30    1.90
   7  -2  -7    6.40    1.90
  -7  -2   7    3.60    2.20
  -7   2   9  185.78    8.30
   7  -2   9  177.88    7.80
   7   2   9  182.58    7.60
  -7  -2   9  176.78    8.10
   8  -2   0   24.80    1.90
   8   2   0   23.60    1.10
   8   2   0   21.30    1.80
  -8   2   0   23.80    1.60
  -8   2   2   36.90    2.40
   8  -2   2   36.30    2.20
   8   2  -2   37.30    2.20
   8  -2   2   36.40    1.90
  -8   2   2   38.80    2.30
   8  -2  -2   34.20    2.30
   8   2   2   35.60    1.80
  -8  -2   2   31.60    2.30
   8  -2   4  796.72   19.50
   8   2  -4  763.52   19.50
  -8   2   4  771.72   20.20
   8  -2   4  819.12   19.40
  -8   2   4  786.92   19.60
   8   2   4  755.42   19.40
   8  -2  -4  785.22   19.90
  -8  -2   4  766.82   20.10
  -8  -2   4  827.32   19.40
   8  -2   6  533.15   14.40
  -8   2   6  535.95   14.10
  -8   2   6  520.25   15.10
   8   2  -6  541.95   14.10
   8   2   6  519.15   14.40
   8  -2  -6  524.65   14.40
  -8  -2   6  537.85   15.10
   8  -2   8   74.59    4.70
  -8   2   8   81.19    5.60
   8   2   8   79.49    4.80
  -8  -2   8   68.79    5.40
   9  -2   1  344.57    8.90
   9  -2   1  336.67    9.40
  -9   2   1  348.57    9.30
  -9  -2   1  336.87    9.50
   9   2   1  334.47    9.50
   9  -2  -1  324.37    9.50
   9   2   1  363.96    8.60
   9  -2   3   71.59    3.20
   9   2  -3   68.49    3.40
  -9   2   3   68.09    3.40
  -9   2   3   73.19    3.70
   9  -2   3   71.59    3.30
   9   2   3   75.49    3.00
  -9  -2   3   72.59    3.80
   9  -2  -3   70.49    3.50
   9  -2   5    3.00    1.30
  -9   2   5    7.10    1.50
   9   2  -5    6.00    1.60
   9  -2   5    4.40    1.60
  -9   2   5    4.00    2.00
  -9  -2   5    1.50    1.70
   9  -2  -5    6.00    1.90
  -9  -2   5    2.30    1.20
   9   2   5    5.50    1.60
  -9   2   7   28.70    3.60
   9  -2   7   34.90    3.50
   9  -2  -7   32.00    3.20
  -9  -2   7   29.10    3.50
   9   2   7   30.70    3.30
   9  -2   9   79.99    5.30
  -9   2   9   82.19    6.30
   9   2   9   69.79    5.10
  -9  -2   9   74.59    6.00
  10   2   0  594.24   15.40
 -10   2   0  595.54   14.90
  10  -2   0  585.54   15.40
 -10   2   2  140.69    5.10
  10  -2   2  140.69    4.60
 -10   2   2  131.59    5.10
  10   2  -2  135.99    5.00
  10  -2   2  135.09    5.00
  10   2   2  134.19    5.00
  10   2   2  136.89    4.30
  10  -2  -2  134.79    5.20
 -10  -2   2  135.59    5.30
  10  -2   4  176.68    5.80
  10  -2   4  175.98    5.90
  10   2  -4  166.68    6.00
 -10   2   4  170.28    6.00
 -10   2   4  165.28    6.40
  10  -2  -4  180.08    6.30
 -10  -2   4  163.98    6.50
  10   2   4  170.68    5.70
 -10  -2   4  170.38    5.80
  10  -2   6  685.03   18.80
 -10   2   6  716.03   19.90
  10   2  -6  715.23   18.70
 -10   2   6  713.13   18.70
 -10  -2   6  718.33   19.90
  10   2   6  723.53   18.80
  10  -2  -6  728.03   19.10
  10  -2   8   49.80    4.30
 -10   2   8   44.80    4.60
 -10  -2   8   55.09    5.10
  10   2   8   46.60    4.30
  11   2  -1  164.18    5.80
  11  -2   1  161.68    5.80
 -11   2   1  165.58    5.60
  11   2   1  159.88    5.80
  11  -2  -1  154.58    5.90
 -11   2   3  108.19    4.60
  11  -2   3  106.49    4.20
  11   2  -3  106.99    4.80
 -11   2   3  102.59    4.70
  11  -2   3  102.69    4.60
 -11  -2   3   99.99    5.00
  11   2   3   99.79    4.50
  11  -2  -3  102.19    4.70
  11   2   3  104.29    3.90
 -11   2   5   11.00    2.60
  11   2  -5   11.00    2.20
  11  -2   5   11.80    2.30
 -11   2   5   10.70    2.20
  11  -2   5   13.20    2.10
  11   2   5   12.90    2.20
  11   2   5   14.00    2.30
 -11  -2   5   12.80    2.00
 -11  -2   5   12.90    2.80
  11  -2  -5   15.30    2.70
  11  -2   7   78.29    4.70
 -11   2   7   82.89    5.80
 -11  -2   7   75.59    5.80
  11  -2  -7   78.59    5.10
  11   2   7   70.09    4.50
  12   2   0   30.30    2.90
  12  -2   0   29.50    2.90
  12  -2   2    7.00    2.00
  12  -2   2    5.20    1.40
 -12   2   2    8.70    2.00
 -12   2   2    6.90    1.80
  12   2  -2    8.70    2.10
 -12  -2   2    6.60    1.90
  12  -2  -2    4.50    1.90
  12   2   2    6.50    1.90
 -12   2   4  466.65   14.00
  12  -2   4  467.05   13.30
 -12   2   4  469.65   13.50
  12   2  -4  466.25   13.50
  12  -2   4  472.15   13.00
 -12  -2   4  478.35   14.10
 -12  -2   4  467.05   13.10
  12   2   4  481.35   13.60
  12   2   4  491.35   12.90
  12  -2  -4  470.55   13.90
 -12   2   6  211.98    7.70
  12  -2   6  199.48    7.50
 -12   2   6  207.18    8.80
  12   2  -6  222.68    8.30
  12   2   6  211.58    7.70
 -12  -2   6  211.58    8.90
  12   2   6  205.28    7.70
  12  -2  -6  208.78    8.20
  13  -2   1  178.18    6.90
 -13   2   1  173.78    6.70
 -13   2   1  168.08    6.30
  13   2  -1  174.18    6.70
  13   2   1  177.78    6.70
  13  -2  -1  177.78    6.90
  13  -2   3   11.50    2.50
 -13   2   3   11.90    2.30
  13   2  -3   11.70    2.40
 -13   2   3   12.10    2.40
  13  -2  -3   16.10    2.70
  13   2   3   16.00    2.70
 -13  -2   3   13.50    2.70
  13  -2   5   16.30    2.60
 -13   2   5   20.00    3.00
 -13   2   5   19.10    3.30
  13   2  -5   18.20    3.00
  13  -2   5   20.40    2.80
  13  -2  -5   16.50    3.00
 -13  -2   5   21.70    3.60
  13   2   5   19.60    2.90
 -13  -2   5   19.90    2.70
  13  -2   7    3.20    2.70
 -13   2   7    6.80    3.30
  13   2   7    2.30    2.60
 -13  -2   7    5.90    3.00
  14   2   0   26.70    3.30
  14  -2   0   33.60    3.70
  14  -2   2    3.10    2.10
  14   2  -2    1.10    2.10
 -14   2   2    1.70    2.10
 -14   2   2   -0.90    1.70
  14  -2  -2    3.60    2.50
  14   2   2    3.60    2.10
 -14   2   4  232.48    8.40
  14  -2   4  235.88    8.50
 -14   2   4  222.68    8.80
  14   2  -4  233.08    8.80
 -14  -2   4  228.98    9.10
  14  -2  -4  230.58    8.80
  14   2   4  241.68    8.60
 -14  -2   4  225.48    8.10
 -14   2   6  365.16   13.00
  14  -2   6  374.36   11.80
  14  -2  -6  392.56   12.60
 -14  -2   6  361.76   13.10
  14   2   6  365.96   11.90
  15  -2   1  129.89    6.30
 -15   2   1  135.79    6.50
  15   2  -1  132.39    6.30
  15  -2  -1  128.89    6.30
  15   2   1  126.09    6.40
  15   2  -3    2.30    2.60
  15  -2   3    6.10    2.70
 -15   2   3    8.70    2.60
 -15   2   3    6.80    2.70
  15  -2  -3    1.50    2.50
 -15  -2   3    7.00    2.50
  15   2   3    0.80    2.30
 -15   2   5   36.20    4.40
 -15   2   5   28.00    3.70
  15   2  -5   30.50    3.90
  15  -2   5   35.20    3.80
  15   2   5   27.00    3.60
  15  -2  -5   32.70    4.30
 -16   2   0   11.60    3.10
  16  -2   0    7.70    2.80
  16   2   0   11.10    2.90
  16   2  -2    2.40    2.50
  16  -2   2   -0.20    2.60
 -16   2   2    3.00    2.50
  16  -2  -2   -2.00    2.60
  16   2   2    2.50    2.70
 -16  -2   2    2.90    2.40
  16   2  -4  210.58    8.80
  16  -2   4  215.68    8.60
 -16   2   4  206.28    8.60
  16  -2  -4  215.68    9.20
  16   2   4  210.58    8.70
  17  -2   1   61.29    5.30
 -17   2   1   52.99    4.90
  17   2  -1   56.39    5.10
  17  -2  -1   52.09    5.10
 -17   2  -1   53.79    4.80
  17   2   1   53.09    4.90
   0   3  -1   11.10    0.50
   0   3   1    8.80    0.80
   0  -3   1    9.90    0.60
   0  -3  -1    9.70    0.70
   0  -3   1    9.50    0.60
   0  -3  -1    9.90    0.80
   0  -3   1   11.00    0.50
   0  -3   3   39.90    1.60
   0   3   3   38.90    1.90
   0   3   3   39.60    1.70
   0  -3  -3   41.10    1.40
   0  -3  -3   40.40    1.80
   0  -3   3   42.70    1.70
   0  -3   3   41.20    1.30
   0   3   5   40.50    2.30
   0  -3   5   47.40    2.30
   0   3   5   40.20    2.00
   0  -3  -5   39.30    2.20
   0  -3   5   42.00    2.10
   0   3   5   51.89    2.80
   0   3   7   73.59    3.00
   0   3   7   73.79    3.90
   0  -3   7   71.19    3.30
   0  -3   7   70.49    3.40
   0  -3  -7   73.09    3.40
   0   3   7   68.09    3.60
   0   3   9   30.70    3.40
   0   3   9   27.80    3.20
   0  -3   9   28.50    2.80
  -1  -3   0    0.30    0.30
  -1   3   0    2.90    0.40
  -1  -3   0    1.00    0.30
   1  -3   0    0.60    0.30
   1  -3   0    1.70    0.40
   1   3   0    1.10    0.30
  -1  -3  -2 1029.40   24.70
   1  -3   2 1111.79   24.60
   1  -3   2 1033.30   24.90
   1   3  -2 1024.10   24.50
   1  -3   2 1100.29   24.60
  -1  -3  -2 1054.39   24.50
  -1   3   2 1081.39   24.70
   1  -3   2 1066.29   25.50
  -1  -3   2 1040.80   24.60
  -1  -3   2 1057.19   24.40
  -1  -3   2 1049.20   24.40
   1   3   2 1104.79   24.80
   1  -3  -2 1035.10   24.50
   1  -3  -2 1033.00   24.80
   1   3   2 1043.50   24.70
  -1   3  -2 1028.30   24.50
   1  -3   4  385.36    8.70
   1  -3   4  348.67    9.30
  -1   3   4  377.26    9.40
   1   3  -4  380.76    8.60
  -1   3   4  360.66    9.50
   1  -3   4  355.16    9.10
  -1   3   4  369.56    9.80
  -1  -3  -4  355.66    9.40
   1   3   4  370.56    9.60
  -1  -3   4  360.56    9.40
   1  -3  -4  373.96    8.80
   1   3   4  360.96    9.30
  -1  -3   4  361.06    9.10
   1  -3  -4  362.36    9.50
  -1   3   6   34.80    2.40
  -1   3   6   33.70    2.00
   1  -3   6   31.60    2.30
  -1   3   6   28.90    2.40
  -1  -3  -6   35.30    2.20
   1  -3   6   29.40    1.90
  -1  -3   6   32.30    2.20
   1   3   6   30.30    2.50
  -1  -3   6   30.10    2.10
   1   3   6   33.30    2.40
   1   3   6   34.90    2.00
   1  -3  -6   28.50    2.10
   1  -3   8  299.97    9.20
  -1   3   8  313.97   10.00
   1  -3   8  323.17    9.10
  -1   3   8  308.87    9.40
   1   3   8  313.07    9.60
  -1  -3   8  312.47    9.40
  -1  -3   8  310.57    9.10
   1   3   8  303.57    9.70
  -1   3  10   19.30    2.90
   1  -3  10   20.60    3.10
  -1   3  10   21.00    3.30
   1   3  10   25.60    3.40
   1   3  10   21.10    3.00
  -1  -3  10   21.30    2.80
   2  -3   1   48.10    1.50
  -2  -3  -1   44.00    1.60
   2   3  -1   41.90    1.40
  -2   3   1   45.00    1.70
   2  -3   1   45.50    1.60
  -2   3   1   44.70    1.70
   2  -3   1   48.60    1.60
   2  -3  -1   44.80    1.60
   2   3   1   46.00    1.60
   2  -3  -1   47.80    1.70
  -2   3  -1   46.90    1.50
  -2  -3   1   44.00    1.70
   2   3  -3  666.33   16.20
   2  -3   3  733.73   16.30
  -2   3   3  697.73   17.10
   2  -3   3  713.43   16.10
  -2  -3  -3  678.83   16.70
   2  -3   3  702.53   16.70
   2  -3   3  713.33   16.20
  -2   3   3  697.13   16.70
   2  -3  -3  662.43   16.80
   2   3   3  694.93   16.80
   2  -3  -3  696.43   16.40
   2   3   3  681.33   16.60
  -2  -3   3  718.23   16.00
  -2  -3   3  700.73   16.30
  -2  -3   3  661.33   16.70
   2  -3   5    2.70    0.30
   2  -3   5    1.40    1.10
  -2   3   5    1.70    1.10
   2  -3   5    2.20    0.70
   2  -3   5    4.00    0.40
   2   3  -5    3.00    0.50
  -2  -3  -5    3.00    1.00
  -2   3   5    1.60    0.90
  -2   3   5    2.60    0.90
   2  -3  -5    2.60    1.00
   2   3   5    3.00    0.90
   2   3   5    1.60    1.00
  -2  -3   5    1.70    0.70
   2   3   5    1.10    1.10
   2  -3  -5    2.70    0.50
  -2  -3   5    4.30    1.20
  -2   3   7   46.80    2.80
  -2   3   7   51.19    2.60
  -2   3   7   47.70    3.30
   2  -3   7   49.40    3.00
   2  -3   7   47.80    2.50
  -2  -3  -7   43.60    2.60
   2  -3  -7   48.20    2.80
   2   3   7   49.90    3.40
  -2  -3   7   43.60    2.90
  -2  -3   7   40.30    2.40
   2   3   7   46.60    3.10
   2   3   7   49.99    2.60
   2  -3   9   49.10    3.70
  -2   3   9   58.49    4.40
  -2   3   9   53.09    3.60
  -2  -3   9   53.59    3.50
   2   3   9   51.09    3.80
   2   3   9   59.29    4.20
  -2  -3   9   53.39    3.90
   3   3   0   -0.30    0.30
  -3   3   0    0.00    0.30
  -3   3   0    2.00    0.50
   3  -3   0    0.70    0.40
   3  -3   2 1262.27   29.40
  -3   3   2 1266.27   29.60
  -3  -3  -2 1264.57   29.60
   3  -3   2 1302.27   29.50
  -3   3   2 1254.27   29.80
   3   3  -2 1254.37   29.80
   3  -3   2 1284.77   29.60
   3  -3  -2 1230.48   29.40
  -3  -3   2 1339.87   29.20
   3  -3  -2 1205.88   29.60
   3   3   2 1244.68   29.50
   3   3   2 1274.97   29.50
  -3  -3   2 1252.27   29.70
   3  -3   4  689.53   15.50
  -3   3   4  676.03   16.20
   3  -3   4  684.83   15.50
  -3  -3  -4  640.84   16.10
   3  -3   4  703.83   15.60
   3  -3   4  659.33   16.20
  -3   3   4  642.44   16.60
   3   3  -4  624.84   15.60
  -3   3   4  644.44   16.10
  -3  -3   4  666.33   15.70
   3  -3  -4  684.23   15.70
  -3  -3   4  665.63   15.40
  -3  -3   4  639.84   16.30
   3   3   4  658.73   16.10
   3  -3  -4  630.84   16.30
   3   3   4  641.34   16.30
   3  -3   6   31.50    1.70
   3  -3   6   22.50    2.10
  -3   3   6   27.20    2.00
  -3   3   6   24.80    2.00
  -3   3   6   21.90    2.30
  -3  -3  -6   23.30    2.00
   3   3   6   24.20    2.30
  -3  -3   6   25.00    1.60
  -3  -3   6   22.20    2.20
   3   3   6   23.40    2.20
   3  -3  -6   22.80    2.10
   3   3   6   26.80    1.90
   3  -3   8  236.18    7.70
  -3   3   8  243.78    8.50
  -3   3   8  222.48    7.30
   3   3   8  223.98    7.90
  -3  -3   8  230.68    7.90
   3   3   8  226.78    7.70
  -3  -3   8  229.38    7.10
   3  -3  10   74.39    4.90
  -3   3  10   71.59    4.30
  -3   3  10   70.59    5.30
   3   3  10   74.89    5.50
  -3  -3  10   70.69    5.00
   4  -3   1  350.16    8.80
   4  -3   1  359.16    8.90
   4   3  -1  380.16    8.20
  -4   3   1  364.56    9.00
  -4   3   1  366.96    9.00
   4   3   1  336.27    8.90
  -4   3  -1  368.56    8.40
   4   3   1  350.26    8.70
   4  -3  -1  351.86    9.00
  -4  -3   1  355.46    9.10
   4  -3   3    8.10    0.80
   4  -3   3    8.40    0.90
  -4  -3  -3    9.50    1.10
  -4   3   3    6.60    1.00
   4  -3   3    8.20    1.10
   4   3  -3    6.50    0.80
  -4   3   3   11.90    1.40
  -4  -3   3    7.10    0.60
   4   3   3    6.30    1.00
   4   3   3    8.70    1.10
   4  -3  -3    6.80    0.90
  -4  -3   3    6.10    1.10
   4  -3  -3    6.50    1.10
   4  -3   5   15.40    1.70
   4   3  -5   17.00    1.30
   4  -3   5   17.00    1.10
  -4   3   5   14.80    2.00
   4  -3   5   16.20    1.10
  -4   3   5   15.90    1.60
   4  -3   5   16.70    1.10
  -4   3   5   15.50    1.60
   4  -3  -5   18.40    1.30
  -4  -3   5   15.30    1.30
   4  -3  -5   18.40    1.80
   4   3   5   13.60    1.70
  -4  -3   5   14.60    1.00
   4   3   5   16.10    1.50
  -4  -3   5   16.30    1.90
  -4   3   7  152.58    6.20
   4  -3   7  143.99    5.50
  -4   3   7  162.08    5.30
  -4   3   7  146.79    5.20
   4   3   7  143.09    5.70
  -4  -3   7  153.78    6.00
   4  -3  -7  147.59    5.50
   4   3   7  162.48    5.20
  -4  -3   7  154.88    4.90
   4   3   7  151.08    5.60
  -4   3   9    3.60    1.80
   4  -3   9    6.20    2.40
  -4   3   9    4.80    2.50
  -4  -3   9    9.00    2.40
   4   3   9    6.30    2.50
   5  -3   0    0.40    0.60
  -5   3   0    0.60    0.40
   5   3  -2  442.66   10.80
   5  -3   2  439.16   10.70
   5  -3   2  441.56   10.80
  -5   3   2  443.76   11.00
  -5   3   2  429.86   11.10
   5   3   2  444.46   11.00
   5   3   2  427.06   10.70
   5  -3  -2  424.96   11.10
  -5  -3   2  418.76   11.10
   5  -3   4  235.78    6.90
   5  -3   4  251.97    6.40
   5  -3   4  247.88    6.50
   5   3  -4  239.08    6.50
  -5   3   4  246.38    6.90
  -5   3   4  233.58    7.30
  -5   3   4  239.38    6.60
  -5  -3   4  265.27    6.10
   5   3   4  238.78    6.90
   5   3   4  242.78    6.80
   5  -3  -4  245.48    6.60
   5  -3  -4  231.88    7.00
  -5  -3   4  223.28    7.10
  -5  -3   4  243.18    6.30
   5  -3   6   84.89    3.80
  -5   3   6   81.69    4.20
  -5   3   6   81.99    3.40
  -5   3   6   86.59    3.60
   5  -3  -6   82.09    3.80
  -5  -3   6   91.79    3.00
   5   3   6   82.39    3.70
  -5  -3   6   85.09    4.20
   5   3   6   83.49    3.50
   5   3   6   80.19    4.00
  -5   3   8  172.78    6.10
   5  -3   8  192.18    7.00
  -5   3   8  182.88    7.50
   5   3   8  178.48    7.20
  -5  -3   8  185.28    7.20
   5  -3  10   24.60    3.50
  -5   3  10   26.70    4.00
  -5  -3  10   29.60    3.80
   5   3  10   29.30    4.00
  -6   3   1   34.60    1.80
   6  -3   1   34.70    1.80
  -6   3   1   33.40    1.80
   6  -3   1   33.50    1.60
   6   3  -1   32.00    1.70
  -6  -3   1   32.90    2.00
  -6   3  -1   35.70    1.30
   6   3   1   34.70    1.40
   6  -3  -1   33.00    1.80
   6  -3   3  161.48    4.90
  -6   3   3  161.68    5.30
   6   3  -3  155.58    4.70
   6  -3   3  172.38    4.70
  -6   3   3  161.18    5.00
   6   3   3  159.78    5.00
   6  -3  -3  148.59    5.00
  -6  -3   3  150.18    5.20
   6   3   3  155.68    4.80
   6  -3   5    0.60    0.70
   6  -3   5    1.00    0.80
  -6   3   5    0.80    0.90
  -6   3   5    1.00    1.40
  -6   3   5    0.80    1.10
   6   3  -5    3.90    1.00
   6  -3   5    1.60    1.20
  -6  -3   5    1.60    1.30
  -6  -3   5    0.80    0.70
   6   3   5    0.10    1.00
   6  -3  -5    1.60    0.90
   6  -3  -5    2.90    1.30
   6   3   5    0.90    1.20
   6  -3   7   49.50    3.50
  -6   3   7   54.29    2.80
  -6   3   7   53.59    3.20
  -6   3   7   54.09    3.90
   6  -3  -7   50.09    3.40
  -6  -3   7   44.40    3.60
   6   3   7   54.49    3.60
   6  -3   9   35.00    3.90
  -6   3   9   29.70    3.90
   6   3   9   33.70    3.90
  -6  -3   9   31.30    3.70
   7   3   0    0.80    0.40
  -7   3   0    0.20    0.60
   7  -3   0    0.40    0.80
  -7   3   2  757.02   18.40
  -7   3   2  753.72   18.50
   7  -3   2  749.73   18.20
   7   3  -2  748.83   18.30
   7  -3   2  744.33   18.10
   7  -3  -2  738.53   18.50
  -7  -3   2  719.13   18.60
   7   3   2  761.42   17.90
  -7   3   4  482.55   11.30
  -7   3   4  455.45   11.90
   7  -3   4  432.76   11.80
   7   3  -4  434.56   11.60
   7  -3   4  451.65   11.40
  -7   3   4  438.06   12.30
   7   3   4  452.05   11.80
  -7  -3   4  438.86   12.30
  -7  -3   4  457.35   11.40
   7  -3  -4  445.46   12.10
  -7   3   6    8.10    1.70
  -7   3   6    8.50    2.20
   7  -3   6    7.30    1.80
  -7  -3   6    7.00    2.00
   7  -3  -6    8.00    1.90
   7   3   6    7.70    1.80
   7  -3   8  194.38    7.60
  -7   3   8  203.88    8.50
   7   3   8  216.28    7.90
  -7  -3   8  220.08    8.30
  -8   3   1   37.50    2.10
  -8   3   1   41.60    2.30
   8   3  -1   34.60    2.10
   8  -3   1   34.60    2.10
   8  -3   1   37.80    2.00
  -8   3  -1   37.00    1.70
  -8  -3   1   34.20    2.40
   8  -3  -1   34.70    2.30
   8   3   1   39.30    1.60
   8   3  -3  127.59    4.40
  -8   3   3  129.59    4.80
   8  -3   3  125.29    4.30
  -8   3   3  124.49    4.60
   8  -3   3  129.89    4.30
   8  -3  -3  118.99    4.60
  -8  -3   3  123.59    4.90
   8   3   3  126.89    4.20
   8   3  -5    1.60    1.20
   8  -3   5    4.00    1.20
   8  -3   5    4.90    1.60
  -8   3   5    2.30    1.40
  -8   3   5    2.60    1.60
   8  -3   5    1.30    1.00
   8  -3  -5    1.00    1.10
  -8  -3   5    1.10    1.70
   8  -3  -5    1.60    1.40
  -8  -3   5    6.30    1.20
   8   3   5    5.60    1.70
  -8   3   7   32.50    3.60
   8  -3   7   34.20    3.30
   8  -3  -7   37.70    3.30
   8   3   7   39.50    3.40
  -8  -3   7   35.40    3.70
   8  -3   9   32.50    3.80
  -8   3   9   28.60    4.00
   8   3   9   31.00    3.90
  -8  -3   9   24.50    3.70
   9   3   0    1.10    1.10
   9  -3   0   12.20    1.70
  -9   3   2  329.27    9.30
  -9   3   2  323.37    9.30
   9  -3   2  344.17    8.90
   9  -3   2  332.87    9.20
   9   3  -2  328.47    9.20
   9   3   2  334.57    8.50
  -9  -3   2  315.17    9.40
   9  -3  -2  314.27    9.40
   9  -3   4  112.99    4.30
   9  -3   4  116.29    4.40
   9   3  -4  113.49    4.50
  -9   3   4  116.79    4.70
  -9   3   4  109.79    5.00
  -9  -3   4  118.89    4.20
  -9  -3   4  112.29    5.00
   9  -3  -4  115.59    4.80
   9   3   4  113.79    4.20
  -9   3   6   21.70    3.10
  -9   3   6   17.10    2.30
   9  -3   6   15.50    2.40
   9   3   6   20.50    2.50
   9  -3  -6   21.30    2.70
  -9  -3   6   17.80    2.80
   9  -3   8  195.18    7.90
  -9  -3   8  191.68    8.50
   9   3   8  195.98    7.70
 -10   3   1   -0.40    1.20
  10  -3   1    0.90    1.20
 -10   3   1    1.40    1.10
  10   3  -1    0.80    1.30
  10  -3  -1    1.40    1.30
  10   3   1    0.10    1.30
 -10   3   3   70.59    3.90
  10  -3   3   70.39    3.20
 -10   3   3   71.29    3.60
  10  -3   3   69.79    3.50
  10   3  -3   70.49    3.50
  10  -3  -3   71.89    3.80
  10   3   3   69.29    3.10
 -10  -3   3   66.89    3.80
 -10   3   5   20.20    2.40
  10   3  -5   20.70    2.40
  10  -3   5   19.20    2.10
  10  -3   5   17.80    2.50
 -10   3   5   20.30    2.90
 -10  -3   5   18.00    2.10
 -10  -3   5   14.40    2.50
  10  -3  -5   18.60    2.60
  10   3   5   17.40    2.30
  10  -3   7   21.00    3.00
 -10   3   7   25.90    3.60
 -10  -3   7   27.20    3.70
  10  -3  -7   30.30    3.40
  10   3   7   26.50    3.10
  11  -3   0    0.80    1.40
 -11   3   0    0.00    1.00
  11   3   0   -0.30    1.30
  11   3  -2  330.47    9.70
 -11   3   2  327.27    9.60
 -11   3   2  312.37    9.60
  11  -3   2  331.17    9.60
  11  -3   2  332.17    9.00
  11  -3  -2  321.17    9.90
  11   3   2  321.37    9.70
 -11  -3   2  322.97    9.90
 -11   3   4  188.18    6.80
  11   3  -4  204.58    6.90
  11  -3   4  197.08    6.50
 -11   3   4  182.58    7.10
  11  -3   4  183.58    6.50
  11   3   4  193.28    6.30
 -11  -3   4  195.58    6.50
  11  -3  -4  196.58    7.10
 -11  -3   4  186.18    7.20
 -11   3   6    9.80    2.10
  11  -3   6   10.30    2.30
 -11   3   6   15.90    3.10
  11  -3  -6   11.90    2.80
 -11  -3   6   11.60    3.10
  11   3   6   10.00    2.40
 -11   3   8  120.49    7.20
  11  -3   8  118.59    6.10
  11   3   8  112.59    6.30
 -11  -3   8  124.59    7.00
 -12   3   1   80.79    3.90
  12  -3   1   76.69    4.10
  12   3  -1   78.79    4.10
 -12   3   1   78.59    4.30
  12   3   1   75.19    4.00
  12  -3  -1   76.69    4.20
  12  -3   3   25.50    2.70
  12   3  -3   28.20    3.00
 -12   3   3   30.00    3.00
  12  -3   3   30.00    2.60
 -12   3   3   29.20    3.10
 -12  -3   3   27.10    3.10
  12  -3  -3   28.20    3.20
  12   3   3   22.10    2.70
  12  -3   5   27.70    2.90
  12   3  -5   26.90    3.00
  12  -3   5   27.90    3.00
 -12   3   5   25.00    3.50
 -12   3   5   24.90    3.10
 -12  -3   5   21.90    2.50
  12  -3  -5   27.90    3.40
  12   3   5   20.70    2.90
  12   3   5   26.40    2.80
 -12  -3   5   19.40    3.10
 -12   3   7   48.20    4.90
  12  -3   7   46.70    4.30
  12   3   7   48.30    4.20
  12   3   7   61.19    6.00
 -12  -3   7   44.50    4.90
  12  -3  -7   51.49    4.40
 -13   3   0   -0.70    1.90
  13  -3   0    0.60    1.80
  13   3   0   -0.30    1.70
 -13   3   2  186.68    6.80
  13   3  -2  177.58    7.00
 -13   3   2  184.08    7.10
  13  -3   2  185.18    6.90
  13   3   2  173.28    6.90
  13  -3  -2  181.88    7.10
  13   3  -4  132.49    6.20
  13  -3   4  136.89    5.70
  13  -3   4  149.88    6.20
 -13   3   4  138.19    6.60
 -13   3   4  140.59    6.10
 -13  -3   4  147.39    6.90
  13  -3  -4  145.69    6.50
  13   3   4  147.79    6.20
 -13  -3   4  141.09    5.70
  13  -3   6   19.90    3.00
 -13   3   6   22.30    3.60
 -13   3   6   19.40    2.90
  13   3   6   18.20    4.30
 -13  -3   6   24.40    4.00
  13   3   6   19.70    3.10
  13  -3  -6   24.70    3.60
  14   3  -1    7.70    2.40
  14  -3   1   11.30    2.50
 -14   3   1    8.40    2.40
  14   3   1   11.20    2.60
  14  -3  -1   10.90    2.80
  14   3  -3    9.80    2.70
 -14   3   3   12.10    2.70
  14  -3   3   11.00    2.50
 -14   3   3    9.20    2.40
  14  -3  -3   13.40    3.10
  14   3   3    8.50    2.70
  14   3  -5    4.90    2.40
  14  -3   5    0.90    2.00
 -14   3   5    4.50    2.30
  14  -3   5    6.00    2.30
 -14   3   5    4.00    2.70
  14   3   5    2.00    2.50
 -14  -3   5    7.30    3.00
  14  -3  -5    4.10    2.30
  14  -3  -5    3.60    2.80
  15  -3   0    1.10    2.40
  15   3   0   -0.90    2.10
 -15   3   0    0.40    2.20
  15  -3   2  121.49    6.00
 -15   3   2  121.79    6.30
  15   3  -2  117.09    6.00
  15   3   2  105.99    5.90
  15  -3  -2  123.29    6.30
 -15   3   4   69.09    5.20
  15  -3   4   66.59    4.60
 -15   3   4   60.09    5.30
  15   3  -4   74.99    5.30
  15   3   4   64.89    5.10
  15  -3  -4   74.69    5.70
 -16   3   1    6.20    2.80
  16   3  -1    6.30    3.00
  16  -3   1    7.90    3.00
 -16   3  -1    8.80    2.80
  16  -3  -1   10.00    3.20
  16   3   1    9.30    2.80
  16   3  -3   36.60    4.30
 -16   3   3   31.50    3.90
  16  -3   3   27.80    3.90
  16  -3  -3   27.50    4.00
 -16   3  -3   28.80    4.00
  16   3   3   36.20    4.30
 -16  -3   3   35.90    3.90
  17  -3   0    3.60    2.90
  17   3   0    5.70    3.00
 -17   3   0   -0.50    2.60
   0   4   0  234.28    6.10
   0  -4   0  244.98    6.10
   0  -4   0  234.18    6.20
   0  -4   2  854.51   19.40
   0   4   2  838.72   19.70
   0  -4  -2  819.82   19.50
   0  -4  -2  798.02   19.70
   0  -4   2  808.82   19.40
   0   4  -2  842.82   19.10
   0  -4   2  843.32   19.40
   0  -4  -4  701.63   16.70
   0  -4   4  701.33   17.00
   0  -4   4  696.83   17.00
   0  -4   4  749.62   16.60
   0   4   4  721.63   17.30
   0   4   4  711.53   17.50
   0   4   4  683.33   17.60
   0  -4  -4  707.33   17.40
   0   4   6  342.77   10.10
   0  -4   6  347.67    9.40
   0  -4   6  350.06    9.40
   0   4   6  363.76    9.50
   0  -4  -6  343.97    9.70
   0   4   6  357.96    9.90
   0   4   8   35.80    3.20
   0   4   8   35.30    3.30
   0  -4   8   33.80    2.80
   0  -4   8   36.70    2.80
   0   4  10 1366.76   34.70
   0  -4  10 1341.17   34.10
   0   4  10 1411.36   35.10
  -1   4   1   57.39    2.10
  -1  -4  -1   59.09    2.00
   1  -4   1   58.29    2.00
  -1  -4  -1   56.99    2.00
   1  -4   1   58.59    2.00
   1   4  -1   58.79    1.80
   1  -4   1   61.79    1.80
  -1  -4   1   59.09    1.70
  -1  -4   1   62.09    2.00
   1  -4  -1   61.69    2.00
   1  -4  -1   58.59    2.10
  -1   4  -1   59.69    1.80
   1   4   1   55.69    2.00
  -1   4   3   65.59    2.40
   1  -4   3   65.99    2.00
  -1  -4  -3   60.19    2.40
  -1  -4  -3   62.39    2.10
   1  -4   3   63.19    2.30
   1  -4   3   66.39    2.10
  -1  -4   3   61.59    2.30
   1  -4  -3   63.39    2.10
  -1  -4   3   62.79    2.10
  -1   4  -3   68.49    1.60
   1  -4  -3   59.49    2.50
   1   4   3   65.59    2.50
   1   4   3   62.39    2.40
  -1   4   5  914.51   21.70
   1  -4   5  901.51   21.60
  -1   4   5  876.91   22.20
  -1  -4  -5  884.81   21.80
   1  -4   5  897.51   21.30
  -1   4   5  911.71   21.90
   1  -4  -5  901.71   20.80
  -1  -4   5  896.11   21.40
   1  -4  -5  902.81   21.90
   1   4   5  862.51   22.00
   1   4   5  878.21   21.90
   1   4   5  896.81   21.60
  -1  -4   5  878.71   21.60
  -1  -4  -7   49.20    2.90
  -1   4   7   53.89    2.80
  -1   4   7   50.99    3.10
   1  -4   7   53.49    2.80
   1  -4   7   53.19    3.10
  -1   4   7   51.09    3.40
   1  -4  -7   51.99    3.00
   1   4   7   52.79    2.70
   1   4   7   52.79    3.30
   1   4   7   53.09    3.50
  -1  -4   7   50.69    2.90
  -1  -4   7   50.09    3.10
  -1   4   9   41.20    3.70
   1  -4   9   42.60    3.60
  -1   4   9   45.10    4.00
   1   4   9   43.80    3.90
   1   4   9   42.20    4.00
  -1  -4   9   41.10    3.40
  -1  -4   9   46.30    4.30
   2  -4   0 7873.21  183.48
  -2  -4   0 8665.13  183.18
   2   4   0 7163.98  182.58
   2  -4   2   14.60    1.00
  -2   4   2   13.10    1.10
  -2   4   2   13.20    1.20
   2  -4   2   13.40    0.90
  -2  -4  -2   13.00    1.10
   2  -4   2   14.90    0.70
   2   4   2   12.70    1.00
   2   4   2   15.50    1.20
   2  -4  -2   14.30    0.90
  -2  -4   2   11.90    0.80
  -2  -4   2   11.40    1.00
  -2   4  -2   12.40    0.70
   2  -4  -2   12.00    1.10
  -2   4   4  659.33   16.70
   2  -4   4  663.23   16.20
   2  -4   4  716.13   15.20
   2   4  -4  673.93   15.40
  -2  -4  -4  638.24   16.30
   2  -4   4  682.33   15.70
   2  -4   4  676.93   15.70
  -2   4   4  644.74   16.30
  -2   4   4  659.03   16.40
  -2  -4   4  666.23   15.90
   2   4   4  647.64   16.40
   2  -4  -4  668.23   15.80
  -2   4  -4  659.33   15.30
  -2  -4   4  637.44   16.30
   2   4   4  644.54   16.20
   2  -4  -4  667.13   16.50
  -2   4   6 1496.25   35.70
  -2   4   6 1513.85   34.90
  -2   4   6 1460.55   35.10
   2  -4   6 1539.35   34.50
  -2  -4  -6 1465.45   35.00
   2  -4   6 1416.26   34.90
   2   4   6 1449.35   35.30
   2   4   6 1451.15   34.80
   2   4   6 1434.26   35.40
  -2  -4   6 1493.15   34.60
   2  -4  -6 1436.76   35.20
  -2  -4   6 1447.66   35.10
   2  -4   8  462.05   12.90
  -2   4   8  457.05   13.60
  -2   4   8  450.45   12.90
  -2  -4   8  457.25   12.40
   2   4   8  466.15   13.30
  -2  -4   8  484.75   13.10
   2   4   8  456.65   13.30
  -2   4  10    4.50    2.70
  -2   4  10    8.80    2.40
   2  -4  10    9.40    2.80
   2   4  10    5.00    2.90
  -3   4   1  340.67    8.80
   3  -4   1  370.96    8.60
   3  -4   1  342.97    8.80
   3  -4   1  339.97    8.70
  -3   4   1  341.67    8.80
   3   4  -1  347.77    8.50
  -3  -4  -1  362.26    8.80
  -3   4  -1  373.06    8.30
   3   4   1  337.87    8.70
   3  -4  -1  375.46    9.00
  -3  -4   1  349.07    8.90
   3   4   1  352.16    8.70
   3  -4  -1  331.07    8.80
  -3   4  -1  338.57    8.60
   3  -4   3  537.95   12.60
  -3  -4  -3  539.35   13.30
  -3   4   3  532.05   13.30
   3  -4   3  539.05   13.20
  -3   4   3  530.25   13.60
   3  -4   3  541.35   12.90
   3   4  -3  535.85   12.70
   3   4   3  540.55   13.30
   3  -4  -3  528.65   13.50
  -3  -4   3  528.55   13.40
  -3  -4   3  552.74   12.70
   3  -4  -3  533.95   13.00
   3   4   3  534.85   13.30
  -3   4   5  249.38    7.80
   3  -4   5  256.47    7.30
  -3   4   5  258.27    7.30
  -3   4   5  251.07    7.20
   3  -4   5  262.27    6.40
   3  -4   5  269.97    6.60
  -3  -4  -5  250.67    7.30
   3  -4  -5  260.77    6.70
   3   4   5  255.47    7.20
  -3  -4   5  255.77    6.80
   3  -4  -5  240.88    7.40
  -3  -4   5  242.68    7.40
   3   4   5  254.67    7.50
   3  -4   7  562.34   15.10
  -3  -4  -7  568.04   15.00
  -3   4   7  581.74   15.10
  -3   4   7  595.54   14.90
  -3   4   7  563.64   15.80
   3   4   7  568.74   15.50
   3   4   7  565.54   15.50
   3   4   7  572.84   14.80
  -3  -4   7  577.24   14.60
   3  -4  -7  579.64   15.30
  -3  -4   7  573.74   15.40
  -3   4   9    7.40    2.20
   3  -4   9    6.80    2.30
  -3   4   9    6.60    2.50
   3   4   9    7.90    2.20
  -3  -4   9    4.30    2.10
   3   4   9    7.20    2.50
   4  -4   0 1081.19   27.10
  -4   4   0 1206.08   26.80
   4  -4   0 1186.68   27.10
   4   4   0 1187.28   26.70
   4   4   0 1106.29   27.00
  -4   4   0 1143.49   27.10
   4  -4   2 5125.69  116.19
   4   4  -2 4944.71  115.29
   4  -4   2 5004.40  116.09
   4  -4   2 4735.53  116.79
  -4   4   2 5374.86  117.49
  -4  -4  -2 4920.41  116.79
  -4   4   2 4641.24  117.09
   4  -4  -2 4755.52  116.19
   4   4   2 4890.31  115.49
   4   4   2 4886.31  116.69
  -4  -4   2 4873.61  113.99
   4  -4  -2 5068.69  117.29
   4  -4   4 2015.90   44.10
   4  -4   4 1856.21   45.00
  -4   4   4 1896.31   45.60
  -4   4   4 1915.01   45.00
   4  -4   4 1958.20   44.60
   4  -4   4 1951.40   44.90
  -4  -4  -4 1939.81   45.20
  -4   4   4 1918.61   45.20
   4   4  -4 1925.31   44.50
   4  -4  -4 1941.31   44.80
  -4  -4   4 2027.40   44.40
   4   4   4 1907.01   45.10
   4   4   4 1805.62   45.10
  -4  -4   4 1930.51   45.40
  -4  -4   4 2003.30   44.30
   4  -4  -4 1851.51   45.30
  -4   4   6  381.26   11.40
  -4  -4  -6  398.06   10.90
  -4   4   6  407.56   10.80
   4  -4   6  394.56   10.90
  -4   4   6  396.26   10.70
   4  -4  -6  386.26   11.00
   4   4   6  384.86   11.00
  -4  -4   6  415.36   10.20
  -4  -4   6  397.06   11.20
   4   4   6  409.46   10.70
   4   4   6  387.66   11.10
  -4   4   8   34.70    3.70
  -4   4   8   30.50    2.80
   4  -4   8   34.80    3.20
   4   4   8   36.00    3.10
  -4  -4   8   32.40    3.20
   4   4   8   32.40    3.30
   4  -4  -8   35.10    4.00
   4  -4  10  872.31   23.80
  -4   4  10  858.41   24.40
   4   4  10  901.61   24.30
  -4  -4  10  918.91   24.00
   5  -4   1   97.89    3.20
   5   4  -1  106.59    2.50
  -5   4   1   98.29    3.30
  -5   4   1  101.69    3.30
   5  -4   1   99.19    3.20
  -5   4  -1  100.29    2.60
   5  -4  -1   96.89    3.40
   5   4   1   96.79    3.30
   5   4   1  103.79    3.00
  -5  -4   1   94.39    3.40
   5   4  -3  455.95   11.30
  -5   4   3  461.75   11.80
   5  -4   3  444.26   11.60
   5  -4   3  466.85   11.20
  -5   4   3  448.96   12.00
   5  -4   3  478.95   11.50
   5   4   3  469.25   11.70
  -5  -4   3  449.26   11.90
   5  -4  -3  461.85   11.50
   5  -4  -3  446.76   11.80
   5   4   3  455.85   11.60
  -5   4   5  165.78    5.50
  -5  -4  -5  177.48    5.70
   5   4  -5  165.58    4.90
  -5   4   5  172.98    5.30
   5  -4   5  172.18    4.70
  -5   4   5  162.88    6.00
   5  -4   5  164.28    5.50
   5  -4   5  179.78    4.90
   5  -4  -5  165.58    5.70
   5   4   5  175.08    5.70
   5  -4  -5  174.38    5.10
   5   4   5  164.48    5.50
  -5  -4   5  166.18    5.80
  -5  -4   5  182.88    4.70
  -5   4   7  119.99    5.60
   5  -4   7  117.29    5.00
  -5   4   7  118.09    4.60
  -5   4   7  113.59    4.80
   5   4   7  123.09    4.70
   5  -4  -7  117.99    5.10
  -5  -4   7  123.69    5.50
   5   4   7  128.29    5.30
   5   4   7  126.39    5.00
   5  -4   9    5.90    2.60
  -5   4   9    8.10    2.90
  -5  -4   9    5.20    2.40
   5   4   9    7.30    2.90
  -6   4   0 5688.03  134.29
   6   4   0 5392.16  130.29
  -6   4   0 6004.30  133.09
   6  -4   0 5560.94  133.49
  -6   4   2  191.18    5.80
   6   4  -2  194.68    5.60
  -6   4   2  212.38    5.90
   6  -4   2  196.48    5.60
   6  -4   2  196.68    5.50
  -6  -4   2  191.58    6.00
   6   4   2  196.38    5.40
   6   4   2  202.68    5.80
   6  -4  -2  195.28    5.90
   6  -4   4  512.75   13.60
   6   4  -4  522.45   13.20
   6  -4   4  544.35   13.30
   6  -4   4  547.85   13.00
  -6   4   4  520.05   14.10
  -6   4   4  533.95   13.70
   6   4   4  542.45   13.60
   6  -4  -4  545.55   13.40
   6   4   4  535.35   13.60
  -6  -4   4  503.55   13.90
   6  -4  -4  519.25   13.80
  -6   4   6  794.22   21.20
   6  -4   6  809.92   20.50
  -6   4   6  821.82   19.90
  -6   4   6  799.82   20.40
   6  -4  -6  806.62   20.70
   6   4   6  814.82   20.30
  -6  -4   6  813.12   21.00
   6   4   6  798.72   20.60
   6  -4   8  421.86   12.70
  -6   4   8  432.06   13.50
  -6  -4   8  435.56   13.20
   6   4   8  435.06   13.00
   6  -4  10   41.20    4.30
  -6   4  10   49.20    5.10
  -6  -4  10   43.50    4.50
   6   4  10   35.70    4.40
   7  -4   1   34.50    2.00
   7   4  -1   40.10    2.10
  -7   4   1   39.40    2.10
   7  -4   1   37.40    2.00
  -7   4   1   38.50    2.20
   7  -4  -1   34.90    2.20
  -7  -4   1   36.00    2.30
  -7   4  -1   37.30    1.50
   7   4   1   39.30    1.60
   7   4  -3    7.20    1.20
  -7   4   3   10.80    1.50
   7  -4   3   10.30    1.20
  -7   4   3    8.40    1.60
   7  -4  -3    8.70    1.50
   7   4   3    8.30    1.20
  -7  -4   3   10.50    1.70
   7  -4   5  804.42   20.40
   7   4  -5  817.52   19.90
  -7   4   5  805.82   21.10
  -7   4   5  806.02   19.70
   7  -4   5  843.42   19.70
   7  -4   5  803.42   19.80
  -7   4   5  784.62   20.30
  -7  -4   5  832.62   19.60
   7   4   5  791.42   20.30
   7   4   5  807.22   20.30
  -7  -4   5  796.92   20.90
   7  -4  -5  798.42   20.70
   7  -4  -5  856.21   20.10
  -7   4   7  123.39    5.90
  -7   4   7  127.49    5.10
   7  -4   7  127.59    5.50
  -7  -4   7  123.19    6.00
   7   4   7  126.19    5.70
   7  -4  -7  130.59    5.60
   7  -4   9  109.99    5.80
  -7   4   9  106.69    6.60
  -7  -4   9  108.39    6.30
   7   4   9  101.69    5.90
   8  -4   0  361.06    9.90
  -8   4   0  364.26    9.30
  -8   4   0  343.27    9.70
   8   4   0  376.26    8.60
   8  -4   2 1459.25   33.50
   8   4  -2 1399.76   33.60
  -8   4   2 1410.76   33.90
   8  -4   2 1435.56   33.60
  -8   4   2 1399.16   33.80
  -8  -4   2 1410.16   34.00
   8  -4  -2 1369.46   33.90
   8   4   2 1435.06   33.20
   8  -4   4  482.95   12.30
   8   4  -4  495.25   12.60
  -8   4   4  461.25   13.10
   8  -4   4  474.15   12.70
   8  -4   4  502.75   12.60
  -8   4   4  464.55   12.80
  -8  -4   4  451.55   13.10
   8   4   4  484.25   12.60
   8  -4  -4  470.85   13.00
   8  -4  -4  490.95   12.60
  -8   4   6   65.49    3.70
   8  -4   6   64.09    3.80
  -8   4   6   72.49    4.40
   8   4   6   65.19    3.80
  -8  -4   6   63.59    4.20
   8  -4  -6   71.59    4.10
   8  -4   8  108.19    5.50
  -8   4   8   99.29    6.20
  -8  -4   8  105.69    6.20
   8   4   8  108.69    5.60
  -9   4   1   50.29    2.60
   9  -4   1   53.99    2.90
  -9   4   1   51.59    2.80
   9   4  -1   55.39    2.80
   9   4   1   55.79    2.00
   9  -4  -1   53.49    2.90
  -9   4   3  124.09    4.80
   9  -4   3  118.59    4.50
  -9   4   3  125.49    5.00
   9   4  -3  141.19    4.70
   9  -4   3  131.19    4.60
   9   4   3  129.49    4.30
  -9  -4   3  123.79    5.10
   9  -4  -3  122.99    4.90
   9   4  -5  260.97    7.70
   9  -4   5  242.28    7.50
  -9   4   5  253.77    8.10
   9  -4   5  247.38    7.30
  -9   4   5  247.78    8.60
   9  -4   5  238.28    7.80
  -9  -4   5  259.27    7.40
   9  -4  -5  252.97    8.30
  -9  -4   5  245.48    8.60
   9  -4  -5  256.37    7.70
   9   4   5  245.78    7.80
   9  -4   7   23.00    3.00
  -9   4   7   25.90    3.80
  -9   4   7   31.90    3.00
   9   4   7   26.60    3.10
   9  -4  -7   25.60    3.20
  -9  -4   7   26.40    3.40
   9  -4   9    9.60    3.00
  -9   4   9   11.60    3.50
  -9  -4   9    8.40    3.20
   9   4   9    9.60    3.40
  10  -4   0 1799.32   42.90
  10   4   0 1755.42   42.80
 -10   4   0 1830.32   42.90
 -10   4   0 1805.12   42.10
  10  -4   2   59.99    2.90
 -10   4   2   59.69    3.40
  10   4  -2   60.39    3.40
 -10   4   2   65.69    3.40
  10  -4   2   58.39    3.20
  10   4   2   66.19    2.60
 -10  -4   2   59.69    3.50
  10  -4  -2   62.59    3.60
  10  -4   4  266.77    8.20
  10   4  -4  259.37    8.30
 -10   4   4  275.97    9.00
  10  -4   4  278.47    8.10
 -10   4   4  271.17    8.60
  10  -4  -4  282.87    8.90
  10   4   4  272.87    8.10
 -10  -4   4  260.47    8.90
 -10   4   6  467.15   13.20
  10  -4   6  436.76   13.00
 -10   4   6  441.06   13.90
 -10  -4   6  447.76   14.00
  10   4   6  476.85   13.20
  10  -4  -6  468.95   13.50
  10  -4   8  635.34   18.20
 -10   4   8  652.63   19.10
 -10  -4   8  658.43   19.30
  10   4   8  626.84   18.20
  11  -4   1   11.90    2.10
 -11   4   1   13.40    1.80
  11   4  -1   12.70    2.00
 -11   4   1   10.90    2.00
  11   4   1   14.30    2.00
  11  -4  -1   13.50    2.20
  11   4  -3  181.08    6.40
 -11   4   3  178.98    6.60
  11  -4   3  177.18    6.20
  11  -4   3  182.68    6.20
 -11   4   3  184.28    6.70
 -11  -4   3  177.78    6.80
  11  -4  -3  179.08    6.70
  11   4   3  190.38    5.70
 -11   4   5   72.19    4.90
  11   4  -5   73.39    4.20
  11  -4   5   84.39    4.20
 -11   4   5   85.59    4.70
  11  -4   5   88.29    4.20
  11  -4   5   80.49    4.30
 -11  -4   5   89.79    5.40
  11  -4  -5   74.49    4.20
  11   4   5   85.69    4.10
  11  -4  -5   81.19    4.90
  11  -4   7  266.37    9.50
 -11   4   7  287.97   10.60
  11  -4  -7  279.57    9.90
  11   4   7  271.87    9.30
 -11  -4   7  281.87   10.70
 -12   4   0    8.20    2.00
  12   4   0    6.40    1.90
  12  -4   0   10.00    2.10
 -12   4   2 1751.12   41.40
 -12   4   2 1727.73   41.00
  12   4  -2 1668.33   41.10
  12  -4   2 1702.93   41.10
  12   4   2 1686.03   41.30
  12  -4  -2 1644.64   41.40
  12  -4   4  589.74   16.10
 -12   4   4  599.34   16.80
  12   4  -4  594.04   16.30
 -12   4   4  599.34   16.60
  12  -4   4  599.04   16.00
 -12  -4   4  613.14   17.20
  12  -4  -4  583.94   16.80
 -12   4   6   81.99    4.90
  12  -4   6   78.29    4.70
 -12   4   6   70.19    5.50
  12   4   6   75.99    4.60
 -12  -4   6   73.19    5.70
  12  -4  -6   86.59    5.20
  13  -4   1    6.80    2.10
  13   4  -1    3.10    1.90
 -13   4   1    3.70    2.00
 -13   4  -1    2.10    2.10
  13  -4  -1    3.10    2.20
  13   4   1    2.40    1.90
  13  -4   3   50.99    3.70
  13   4  -3   49.70    3.80
 -13   4   3   55.19    4.00
 -13   4   3   51.39    4.30
  13   4   3   52.39    4.00
  13  -4  -3   51.69    4.10
 -13   4   5  152.98    6.90
  13  -4   5  162.88    6.50
  13  -4   5  164.08    6.40
  13   4  -5  143.39    6.50
 -13   4   5  151.78    7.30
  13   4   5  155.28    6.90
  13  -4  -5  152.08    7.20
  13  -4  -5  161.78    6.60
  13  -4   7   78.79    5.20
  14   4   0 1236.08   31.50
  14  -4   0 1232.18   31.70
 -14   4   0 1272.67   31.70
 -14   4   2  103.79    5.50
  14   4  -2  110.49    5.50
  14  -4   2  112.69    5.50
  14  -4  -2   99.99    5.80
  14   4   2  115.09    5.60
 -14   4  -2  105.99    5.50
  14  -4   4  194.48    7.70
 -14   4   4  191.48    7.80
  14  -4   4  205.78    7.70
  14   4  -4  202.48    7.90
 -14   4   4  189.28    8.00
  14  -4  -4  187.18    8.00
 -14  -4   4  189.18    7.20
 -14  -4   4  198.38    8.50
  14   4   4  189.98    7.70
  14  -4  -4  206.58    7.90
  14  -4   6  165.88    7.30
 -14   4   6  173.98    8.40
 -14   4   6  167.38    7.50
 -14  -4   6  165.18    8.50
  14  -4  -6  176.98    8.10
  15  -4   1   16.80    3.10
 -15   4   1   20.80    3.30
  15   4  -1   20.00    3.10
  15  -4  -1   23.60    3.60
  15   4   1   20.30    3.30
 -15   4  -1   21.60    3.30
  15  -4   3   18.10    3.20
  15   4  -3   20.00    3.40
 -15   4   3   18.90    3.20
  15   4   3   18.90    3.50
 -15   4  -3   19.60    3.40
  15  -4  -3   21.20    3.60
 -15   4   5  162.58    7.80
 -15   4   5  181.48    8.30
  15   4  -5  182.18    8.30
 -15   4  -5  167.08    7.50
  15   4   5  179.58    8.00
  15  -4  -5  183.98    8.40
  15  -4  -5  196.58    7.70
  16  -4   0   62.69    5.00
 -16   4   0   59.79    5.10
  16   4   0   58.89    5.00
  16   4  -2  539.75   16.00
 -16   4   2  515.35   15.80
  16  -4   2  546.95   16.00
  16  -4  -2  523.35   16.30
 -16   4  -2  509.25   15.70
  16   4   2  513.95   16.00
  17   4  -1    3.30    2.80
 -17   4   1    3.10    2.80
  17  -4   1    2.80    2.90
 -17   4  -1    1.20    2.70
  17  -4  -1    1.90    3.10
  17   4   1    1.60    3.00
   0  -5   1 1031.70   25.30
   0  -5  -1 1091.89   25.30
   0  -5  -1 1092.79   25.30
   0   5   1 1086.29   25.30
   0   5  -1 1076.89   24.90
   0  -5   1 1082.59   25.20
   0  -5  -3 1421.46   34.80
   0  -5   3 1463.55   34.20
   0  -5   3 1493.75   34.30
   0  -5   3 1473.45   34.30
   0   5   3 1481.35   34.70
   0  -5  -3 1510.35   34.40
   0  -5   5  301.47    7.90
   0  -5  -5  281.97    8.20
   0  -5   5  288.37    7.90
   0  -5  -5  291.47    7.30
   0   5   5  290.57    8.10
   0   5   5  297.37    8.40
   0   5   5  281.57    8.50
   0  -5  -7 1135.49   28.20
   0   5   7 1167.38   28.80
   0  -5   7 1115.09   27.80
   0   5   7 1145.69   28.50
   0  -5   7 1173.78   27.90
   0   5   9  201.08    7.90
   0  -5   9  207.08    7.30
   0   5   9  207.78    8.10
   1  -5   0    1.40    0.50
  -1  -5   0    0.80    0.50
   1   5   0    1.00    0.40
  -1   5   0    1.60    0.50
  -1  -5   0    0.60    0.40
   1  -5   0    2.50    0.50
   1  -5   2 1176.08   27.10
   1   5  -2 1136.39   26.80
   1  -5   2 1192.08   27.00
   1  -5   2 1197.98   27.30
  -1  -5  -2 1147.59   27.10
  -1  -5  -2 1139.39   27.30
  -1   5   2 1135.59   27.30
   1  -5  -2 1143.99   27.10
  -1  -5   2 1133.09   27.10
   1  -5  -2 1125.19   27.30
  -1  -5   2 1152.58   27.00
  -1  -5   2 1141.09   26.90
  -1   5  -2 1133.69   27.40
   1   5   2 1217.68   27.30
  -1  -5  -4  371.06    9.90
   1  -5   4  376.16    9.30
  -1   5   4  376.56    9.80
  -1   5   4  370.46    9.90
   1  -5   4  376.86    9.10
   1  -5   4  371.06    9.60
  -1  -5  -4  369.66    9.30
  -1   5   4  363.16   10.10
  -1  -5   4  368.96    9.60
  -1  -5   4  366.46    9.40
   1  -5  -4  376.56    9.30
   1  -5  -4  371.16   10.00
   1   5   4  376.36   10.00
   1   5   4  372.36    9.80
  -1  -5  -6    4.00    1.30
   1  -5   6    3.20    1.20
  -1   5   6    5.10    1.70
  -1   5   6    3.40    1.50
   1  -5   6    4.10    1.00
   1   5   6    5.30    1.60
  -1  -5   6    3.10    1.20
   1   5   6    3.40    1.20
  -1  -5   6    3.30    1.10
   1   5   6    1.70    1.40
   1  -5  -6    3.20    1.40
  -1  -5  -8  258.57    8.40
  -1   5   8  274.27    8.80
  -1   5   8  256.17    9.00
   1  -5   8  263.37    8.30
   1   5   8  262.47    9.00
   1   5   8  262.37    8.90
   1  -5  -8  274.57    8.60
  -1  -5   8  261.27    8.10
  -1  -5   8  290.37    8.50
   1  -5  10   13.00    2.60
  -1   5  10   10.70    2.90
  -1   5  10    7.60    2.70
  -1  -5  10   15.00    2.60
   1   5  10   14.70    3.10
   1   5  10    5.70    2.40
  -2  -5  -1 1208.98   28.50
   2  -5   1 1252.67   28.30
   2   5  -1 1194.58   28.20
   2  -5   1 1193.58   28.40
  -2   5   1 1243.48   28.60
  -2  -5  -1 1205.58   28.50
  -2  -5   1 1214.78   28.40
   2   5   1 1192.48   28.50
   2  -5  -1 1246.28   28.60
   2  -5  -1 1226.68   28.50
  -2   5  -1 1190.88   28.30
  -2  -5   1 1245.78   28.70
   2  -5   3 3425.36   76.69
   2  -5   3 3267.87   73.69
   2  -5   3 3254.27   74.59
  -2   5   3 3296.67   75.29
  -2   5   3 3042.40   75.49
   2   5  -3 3322.87   74.19
  -2  -5  -3 3013.60   73.79
   2  -5  -3 3100.79   75.29
  -2  -5   3 3196.28   76.59
  -2   5  -3 3093.59   74.29
   2  -5  -3 3180.18   73.49
  -2  -5   3 3324.07   75.59
   2   5   3 3191.78   75.39
   2   5   3 3094.49   74.99
  -2   5   5  822.42   21.20
   2  -5   5  838.22   20.60
  -2   5   5  836.82   20.80
   2  -5   5  882.31   20.10
   2  -5   5  872.11   19.80
  -2   5   5  839.82   20.70
  -2  -5  -5  840.12   20.80
   2   5   5  837.32   20.60
  -2  -5   5  838.82   20.70
   2  -5  -5  859.61   20.00
  -2  -5   5  843.72   20.20
   2   5   5  831.12   20.90
   2  -5  -5  806.82   20.90
   2  -5   7  233.98    7.30
  -2  -5  -7  234.48    7.40
  -2   5   7  235.78    7.20
  -2   5   7  241.68    8.20
  -2   5   7  226.78    7.60
  -2  -5   7  224.28    7.30
  -2  -5   7  231.48    6.90
   2   5   7  237.38    7.90
   2  -5  -7  236.48    7.60
   2   5   7  230.48    7.70
   2   5   7  226.88    7.10
   2  -5   9  650.53   18.10
  -2   5   9  675.13   18.30
  -2   5   9  672.83   19.10
   2   5   9  687.33   18.90
  -2  -5   9  684.73   17.70
   2   5   9  675.03   18.70
  -2  -5   9  684.53   18.30
  -3   5   0    0.90    0.60
  -3  -5   0    1.70    0.50
   3  -5   0    0.70    0.60
   3   5   0    0.70    0.50
   3  -5   2 1305.57   30.10
   3  -5   2 1303.47   30.50
   3  -5   2 1308.07   30.50
  -3   5   2 1327.47   30.70
  -3  -5  -2 1301.97   30.70
  -3   5   2 1310.77   30.80
   3   5   2 1317.57   30.60
   3  -5  -2 1260.57   30.50
   3   5   2 1284.87   30.50
   3  -5  -2 1307.07   30.80
  -3   5  -2 1293.97   30.20
  -3  -5   2 1289.97   30.70
  -3   5   4 1078.89   25.90
  -3   5   4 1044.70   26.20
   3  -5   4 1184.78   24.80
   3  -5   4 1034.60   25.70
   3  -5   4 1097.59   24.90
   3  -5   4 1096.89   25.30
   3   5  -4 1039.80   24.90
  -3  -5  -4 1039.20   25.90
  -3   5  -4 1057.89   24.90
   3   5   4 1038.20   25.90
   3  -5  -4 1095.09   25.50
  -3  -5   4 1112.69   25.20
  -3  -5   4 1111.79   24.70
  -3  -5   4 1038.20   25.90
   3  -5  -4 1053.19   26.10
   3   5   4 1093.69   25.90
  -3   5   6   10.80    1.60
   3  -5   6   11.90    1.80
  -3   5   6   11.70    1.70
  -3  -5  -6    9.20    1.60
  -3   5   6   12.30    2.00
  -3  -5   6   10.70    1.60
   3  -5  -6    9.90    1.80
   3   5   6    9.20    1.80
   3   5   6    8.70    1.70
   3   5   6   10.30    1.60
  -3  -5   6    9.30    1.30
   3  -5   8  153.88    6.10
  -3   5   8  157.98    6.70
  -3   5   8  149.79    5.90
  -3  -5  -8  164.68    6.00
   3   5   8  162.38    6.50
  -3  -5   8  160.68    5.50
   3  -5  -8  162.68    6.20
  -3  -5   8  166.18    6.30
   3   5   8  151.58    6.50
  -3   5  10   82.19    5.90
  -3   5  10   87.89    5.10
   3  -5  10   94.29    5.50
   3   5  10   89.39    5.70
   4  -5   1 2764.62   66.79
   4  -5   1 2876.21   67.39
  -4   5   1 2690.93   68.19
  -4   5   1 2997.70   68.39
   4   5  -1 2828.42   67.59
  -4   5  -1 2892.41   67.49
   4  -5  -1 2638.14   66.89
   4   5   1 2887.91   66.99
  -4   5  -1 3048.20   66.39
   4  -5  -1 3008.40   67.49
   4   5   1 2782.52   65.69
   4  -5   3 1924.21   43.10
   4  -5   3 1828.62   43.00
  -4   5   3 1815.42   43.40
  -4   5   3 1791.42   43.10
   4  -5   3 1902.31   42.80
   4   5  -3 1847.82   42.50
  -4  -5  -3 1886.21   43.20
   4   5   3 1818.02   43.00
  -4   5  -3 1799.62   42.50
   4   5   3 1845.32   43.10
   4  -5  -3 1763.12   43.20
   4  -5  -3 1862.51   42.90
  -4  -5   3 1833.52   43.20
  -4  -5  -5  709.33   18.10
   4  -5   5  699.43   17.90
   4  -5   5  740.83   17.30
  -4   5   5  713.13   18.10
  -4   5   5  721.63   18.00
  -4   5   5  704.63   18.60
   4   5   5  727.93   18.00
  -4  -5   5  762.92   17.30
   4  -5  -5  702.13   18.30
   4  -5  -5  729.63   17.50
  -4  -5   5  700.43   18.20
   4   5   5  704.23   18.20
  -4   5   7 1214.78   31.00
  -4   5   7 1205.08   30.00
   4  -5   7 1187.88   30.10
  -4   5   7 1222.48   30.00
  -4  -5  -7 1209.38   30.10
   4   5   7 1203.58   30.50
   4  -5  -7 1228.38   30.40
  -4  -5   7 1315.17   29.80
   4   5   7 1255.57   30.50
  -4  -5   7 1239.28   30.50
   4   5   7 1223.38   29.90
   4  -5   9  200.18    7.60
  -4   5   9  202.48    7.30
  -4   5   9  207.28    8.50
  -4  -5   9  197.48    7.70
   4   5   9  189.88    8.00
   5   5   0    0.40    0.60
  -5   5   0    2.00    0.60
   5   5   0    1.10    0.50
   5  -5   0    4.50    0.90
  -5   5   0    1.90    0.80
   5  -5   0    1.00    0.70
   5  -5   2  374.26    9.40
  -5   5   2  345.37    9.50
   5  -5   2  364.66    9.40
   5  -5   2  362.66    9.10
  -5   5   2  350.16    9.50
   5  -5  -2  360.96    9.40
   5   5   2  379.56    9.50
   5  -5  -2  346.57    9.60
   5   5   2  370.86    9.30
  -5  -5   2  357.66    9.60
  -5   5  -2  354.26    9.20
   5  -5   4  268.67    6.90
  -5  -5  -4  242.78    7.30
   5  -5   4  244.58    7.20
  -5   5   4  244.18    7.60
   5   5  -4  245.18    6.60
  -5   5   4  255.97    7.40
   5  -5   4  256.47    6.50
   5  -5  -4  258.67    7.00
   5  -5  -4  248.08    7.50
  -5  -5   4  240.58    7.40
  -5  -5   4  261.07    6.30
   5   5   4  257.47    7.30
   5   5   4  246.38    7.30
  -5   5   6   63.79    4.00
  -5  -5  -6   67.19    3.40
  -5   5   6   61.79    3.30
   5  -5   6   64.29    3.40
  -5   5   6   61.99    3.20
   5   5   6   64.29    3.40
   5  -5  -6   64.69    3.50
   5   5   6   69.89    3.70
  -5  -5   6   67.39    3.80
   5  -5   8  128.49    5.80
  -5   5   8  118.79    5.00
  -5   5   8  119.09    6.20
  -5  -5   8  124.09    5.90
   5   5   8  121.19    5.80
   5  -5  -8  117.09    5.40
   5   5   8  116.39    5.50
   5   5   8  139.99    7.30
  -5   5  10   12.30    3.40
   5  -5  10   13.60    3.10
  -5  -5  10   15.20    3.00
   5   5  10   16.70    3.90
  -6   5   1  972.10   23.40
  -6   5   1  994.40   23.20
   6  -5   1  963.00   23.30
   6  -5   1  933.01   23.10
   6   5  -1 1032.40   22.10
   6   5   1  980.90   22.70
  -6   5  -1  927.71   23.10
   6  -5  -1  922.91   23.20
  -6   5  -1 1004.60   22.40
   6  -5  -1  962.60   23.40
   6   5   1  942.81   23.20
   6   5  -3 1529.55   36.60
   6  -5   3 1593.94   36.50
   6  -5   3 1577.24   36.90
  -6   5   3 1540.75   37.20
  -6   5   3 1617.84   37.10
   6  -5   3 1533.95   36.70
   6   5   3 1538.35   36.70
   6  -5  -3 1542.65   36.80
   6  -5  -3 1556.84   37.20
  -6  -5   3 1542.15   37.20
   6   5   3 1603.54   37.10
   6  -5   5  829.22   19.70
   6   5  -5  785.42   19.60
  -6   5   5  794.32   20.30
  -6   5   5  777.22   20.80
   6  -5   5  794.52   20.20
  -6   5   5  832.02   20.00
   6   5   5  791.82   20.30
   6  -5  -5  798.82   20.60
  -6  -5   5  812.52   20.70
   6   5   5  823.42   20.30
   6  -5  -5  856.61   19.90
   6  -5   7  132.09    5.60
  -6   5   7  137.29    6.30
  -6   5   7  137.19    5.40
  -6   5   7  128.79    5.00
  -6  -5   7  144.39    6.10
   6   5   7  140.49    5.50
   6  -5  -7  134.19    5.70
   6   5   7  130.29    5.70
   6   5   7  140.59    5.40
   6  -5   9  424.86   13.60
  -6   5   9  464.95   14.70
  -6  -5   9  469.25   14.20
   6   5   9  457.25   14.20
  -7   5   0    1.10    0.90
  -7   5   0    1.60    0.70
   7   5   0    1.30    0.50
   7  -5   0    0.30    0.90
   7  -5   2 1045.30   24.50
  -7   5   2 1011.40   24.70
   7   5  -2 1009.00   24.40
   7  -5   2 1027.60   24.40
  -7   5   2 1028.90   24.80
   7   5   2 1011.40   24.70
   7   5   2 1039.40   24.10
  -7  -5   2  997.30   24.90
   7  -5  -2  975.80   24.70
   7   5  -4  547.85   14.00
   7  -5   4  580.74   13.90
  -7   5   4  541.95   14.90
   7  -5   4  555.24   14.40
   7  -5   4  577.84   14.20
  -7   5   4  542.75   14.60
   7   5   4  545.05   14.50
   7   5   4  570.94   14.40
  -7  -5   4  559.74   15.00
   7  -5  -4  543.45   14.80
   7  -5  -4  571.94   14.30
   7  -5   6    7.70    1.90
  -7   5   6    7.80    2.20
  -7   5   6    9.10    1.50
  -7   5   6    6.80    1.80
   7   5   6    5.90    1.90
   7   5   6    3.10    1.60
   7  -5  -6    4.20    1.90
  -7  -5   6    6.60    2.10
  -7   5   8  202.78    8.50
   7  -5   8  198.58    7.70
  -7  -5   8  211.58    8.40
   7  -5  -8  207.58    7.70
   7   5   8  209.28    8.20
  -8   5   1  982.70   24.40
  -8   5   1 1030.80   24.10
   8   5  -1  992.10   24.30
   8  -5   1  984.40   24.30
  -8   5  -1  983.80   24.30
   8   5   1 1017.30   23.50
   8  -5  -1 1000.10   24.50
  -8   5  -1 1008.70   23.30
   8  -5   3  280.67    7.70
   8  -5   3  280.27    8.10
  -8   5   3  274.77    8.30
   8   5  -3  278.37    7.90
  -8   5   3  274.27    8.20
   8  -5   3  281.37    8.00
   8  -5  -3  274.07    7.90
   8  -5  -3  266.27    8.30
  -8  -5   3  272.97    8.40
   8   5   3  276.77    7.60
  -8   5   5  435.06   12.20
   8  -5   5  419.76   12.00
  -8   5   5  429.16   11.30
  -8   5   5  418.86   12.60
   8   5  -5  424.06   11.50
   8  -5   5  443.26   11.60
   8   5   5  426.66   11.90
   8  -5  -5  430.06   12.40
   8  -5  -5  448.56   11.70
  -8  -5   5  459.45   12.70
  -8   5   7  628.94   18.10
  -8   5   7  641.14   17.10
   8  -5   7  606.24   17.30
  -8  -5   7  650.53   18.10
   8   5   7  627.04   17.40
   8  -5  -7  659.73   17.70
   8  -5   9   89.69    5.60
  -8   5   9   87.69    6.30
   8   5   9   94.99    6.20
  -8  -5   9   86.79    6.10
  -9   5   0    1.00    0.80
   9  -5   0   -0.60    1.10
  -9   5   0   -0.10    1.00
   9   5  -2  295.27    8.60
   9  -5   2  301.37    8.60
  -9   5   2  306.57    8.80
  -9   5   2  310.17    9.00
   9  -5   2  303.17    8.50
  -9  -5   2  295.37    9.10
   9  -5  -2  302.47    9.00
   9   5   2  309.27    8.00
   9  -5   4  101.19    4.40
   9  -5   4  127.49    4.30
  -9   5   4  112.19    4.70
   9   5  -4  114.19    4.40
   9  -5   4  103.89    4.30
  -9   5   4  109.99    5.00
   9   5   4  112.29    4.30
  -9  -5   4  110.89    5.10
   9  -5  -4  113.39    5.10
   9  -5  -4  122.09    4.60
  -9   5   6    7.70    2.50
   9  -5   6    8.20    2.20
  -9   5   6   11.90    2.10
   9  -5  -6    9.70    2.50
   9   5   6   10.20    2.30
  -9  -5   6    7.10    2.40
   9  -5   8  153.28    7.00
  -9   5   8  152.38    7.70
   9   5   8  155.08    7.10
   9  -5  -8  149.59    6.80
  -9  -5   8  148.29    7.50
 -10   5   1  648.64   16.80
  10  -5   1  631.44   16.60
  10   5  -1  634.14   16.60
 -10   5   1  665.63   16.30
  10  -5  -1  637.84   16.80
 -10   5  -1  634.74   16.70
  10   5  -3  695.13   17.90
 -10   5   3  710.33   18.30
  10  -5   3  697.03   17.80
  10  -5   3  706.73   17.80
 -10   5   3  692.83   18.30
  10  -5  -3  670.03   18.30
  10   5   3  711.83   17.30
 -10  -5   3  677.93   18.50
  10   5  -5  763.92   19.40
 -10   5   5  747.63   20.40
 -10   5   5  757.72   19.90
  10  -5   5  744.33   19.60
  10  -5   5  737.23   19.30
  10  -5  -5  744.93   20.10
 -10  -5   5  758.02   20.60
  10   5   5  761.62   19.40
  10  -5  -5  776.52   19.50
 -10   5   7  128.19    5.80
  10  -5   7  123.59    5.90
 -10   5   7  115.19    6.40
  10  -5  -7  123.49    6.20
 -10  -5   7  122.79    6.50
  10   5   7  122.49    5.80
  11   5   0    0.40    1.60
  11  -5   0    0.60    1.50
 -11   5   0    1.80    1.50
  11   5  -2  332.27    9.90
  11  -5   2  333.27    9.90
 -11   5   2  331.67    9.80
 -11   5   2  339.87   10.20
 -11   5  -2  344.77   10.10
  11  -5  -2  329.17   10.20
  11   5  -4  321.27    9.90
 -11   5   4  329.97   10.30
  11  -5   4  321.27    9.80
  11  -5   4  327.77    9.70
 -11   5   4  313.97   10.40
  11  -5   4  337.67    9.90
  11  -5  -4  335.37   10.00
  11  -5  -4  322.17   10.40
  11   5   4  335.17    9.50
 -11  -5   4  336.67   10.80
  11  -5   6   11.10    2.50
 -11   5   6    8.70    2.30
 -11   5   6    9.20    2.80
  11  -5  -6    7.30    2.70
 -11  -5   6    7.60    2.80
  11   5   6    7.70    2.30
 -11   5   8   66.29    6.00
  11  -5   8   71.59    5.20
  11   5   8   75.49    5.40
 -11  -5   8   71.79    6.10
  12   5  -1  919.61   23.70
  12  -5   1  919.61   23.80
 -12   5   1  933.41   24.00
  12   5   1  926.61   23.90
  12  -5  -1  939.01   24.10
 -12   5  -1  950.90   23.90
  12  -5   3  248.98    8.20
  12   5  -3  246.58    8.40
 -12   5   3  255.67    8.60
 -12   5   3  246.08    8.50
 -12   5  -3  257.67    8.50
  12  -5  -3  252.77    8.80
  12   5  -5  498.65   14.10
 -12   5   5  485.75   14.90
  12  -5   5  494.55   14.10
 -12   5   5  493.65   14.40
  12  -5   5  487.75   13.90
  12  -5  -5  493.95   14.80
 -12  -5   5  463.95   15.00
  12   5   5  497.25   13.70
  12  -5  -5  507.75   14.10
 -12   5   7  505.25   16.00
  12  -5   7  509.35   15.10
  12  -5  -7  483.65   15.20
  12   5   7  491.65   14.50
 -13   5   0    0.40    1.90
  13  -5   0   -0.40    1.80
  13   5   0    1.10    1.80
  13   5  -2  216.88    7.80
 -13   5   2  212.28    7.90
  13  -5   2  217.68    7.80
  13   5   2  210.58    7.90
  13  -5  -2  205.98    7.90
 -13   5  -2  207.18    7.80
  13  -5   4  152.98    6.40
  13  -5   4  144.39    6.00
  13   5  -4  152.88    6.50
  13  -5   4  158.08    6.40
 -13   5   4  157.78    7.00
 -13   5   4  152.68    6.80
 -13  -5   4  155.68    7.30
  13   5   4  165.18    7.00
  13  -5  -4  157.88    6.60
 -13  -5   4  146.09    6.00
 -13   5  -4  151.18    6.50
  13  -5  -4  161.78    7.30
 -13   5   6    6.50    2.50
 -13   5   6    4.50    2.80
  13  -5   6    3.30    2.40
  13  -5  -6    6.00    2.90
 -13  -5   6    7.10    3.20
  13   5   6    7.10    2.80
  14   5  -1  312.47   10.40
  14  -5   1  304.07   10.30
 -14   5   1  309.37   10.50
  14   5   1  303.67   10.30
  14  -5  -1  349.57   11.00
 -14   5  -1  319.37   10.60
  14  -5   3  283.07    9.80
 -14   5   3  296.07   10.10
  14  -5   3  292.17    9.80
  14   5  -3  293.27    9.80
 -14   5  -3  289.17    9.80
  14  -5  -3  298.77   10.50
  14  -5  -3  279.17    9.90
  14   5   3  283.77   10.10
  14  -5   5  402.06   12.40
 -14   5   5  392.26   12.80
 -14   5   5  395.46   13.20
  14  -5  -5  415.96   12.50
  14   5   5  393.26   12.70
 -14  -5   5  389.26   13.30
  14  -5  -5  389.06   13.20
 -14   5  -5  386.86   12.50
 -15   5   0   -0.60    2.30
  15  -5   0    0.00    2.50
  15   5   0    1.40    2.50
  15  -5   2  139.09    6.70
 -15   5   2  140.39    6.90
  15   5  -2  130.29    6.50
  15  -5  -2  131.69    6.40
  15   5   2  131.99    6.50
  15  -5  -2  130.19    6.70
 -15   5  -2  125.39    6.60
  15  -5   4   57.69    4.80
 -15   5   4   59.99    4.90
  15  -5   4   69.89    4.80
  15   5  -4   61.99    4.90
  15   5   4   66.59    5.40
 -15   5  -4   62.79    4.90
 -15  -5   4   59.19    4.40
  15  -5  -4   60.49    4.60
  15  -5  -4   67.49    5.40
  16   5  -1  276.17   10.40
 -16   5   1  289.97   10.60
  16  -5   1  295.77   10.50
  16  -5   1  290.67   10.60
  16  -5  -1  292.87   10.50
  16   5   1  287.57   10.60
 -16   5  -1  284.87   10.60
  16  -5  -1  294.57   10.90
  16  -5   3   77.89    5.60
  16   5  -3   77.39    5.70
  16  -5   3   94.09    5.60
 -16   5   3   86.69    5.70
  16  -5  -3   86.39    5.80
  16  -5  -3   82.19    5.90
 -16   5  -3   79.49    5.40
  16   5   3   81.39    5.60
   0   6   0   48.30    1.90
   0  -6   0   48.40    1.90
   0  -6   0   50.79    2.00
   0  -6   2  169.28    4.70
   0  -6  -2  165.48    5.00
   0   6  -2  171.38    4.30
   0   6   2  166.48    4.90
   0  -6   2  167.38    4.20
   0  -6  -2  170.48    4.80
   0   6   4  784.62   19.00
   0  -6  -4  774.62   18.50
   0  -6   4  773.62   18.60
   0   6   4  773.02   19.20
   0  -6   4  772.12   18.30
   0  -6   4  775.52   18.60
   0  -6  -4  749.03   19.10
   0   6   6 1107.89   26.50
   0  -6  -6 1053.29   26.30
   0  -6   6 1081.39   25.70
   0   6   6 1040.20   26.60
   0   6   6 1056.79   26.00
   0  -6   6 1046.30   25.70
   0   6   8   10.40    2.30
   0  -6   8   13.60    2.20
   0   6   8    8.20    1.80
   0  -6  -8   10.30    2.20
   0   6   8    9.30    2.30
   0  -6  10    2.50    2.20
   0   6  10    2.60    2.40
   0   6  10    7.60    3.00
  -1   6   1 1401.26   32.40
  -1  -6  -1 1417.96   32.40
   1  -6   1 1314.67   32.00
   1  -6   1 1395.76   32.30
  -1  -6  -1 1386.76   32.40
   1  -6  -1 1391.06   32.40
   1  -6  -1 1412.16   32.40
   1   6   1 1358.86   32.40
  -1   6  -1 1398.76   32.10
  -1  -6   1 1363.56   32.30
  -1  -6   1 1386.26   32.00
  -1  -6  -3  104.39    3.40
   1  -6   3  108.89    3.30
  -1  -6  -3   97.89    3.70
   1  -6   3  111.89    3.50
  -1   6   3  108.19    3.70
   1   6  -3  112.39    2.60
  -1  -6   3  108.99    3.30
   1  -6  -3  107.19    3.50
   1   6   3  105.69    3.70
  -1  -6   3  108.19    3.30
   1  -6  -3  101.49    3.70
  -1  -6   3  104.39    3.50
  -1   6  -3  109.59    2.80
   1  -6   5   40.10    1.50
  -1   6   5   36.30    2.50
  -1   6   5   33.60    2.70
   1  -6   5   35.50    1.90
  -1   6   5   33.70    2.30
  -1  -6  -5   32.90    2.40
   1  -6   5   31.40    2.10
   1  -6  -5   33.80    1.70
   1   6   5   35.20    2.20
   1  -6  -5   34.90    2.40
  -1  -6   5   36.00    2.10
   1   6   5   31.90    2.50
  -1  -6   5   36.20    2.20
  -1   6   7    6.00    1.60
  -1   6   7    6.00    2.00
  -1   6   7    5.40    2.00
   1  -6   7    4.10    1.50
  -1  -6  -7    5.80    1.70
   1   6   7    8.90    2.10
  -1  -6   7    5.50    1.50
   1  -6  -7    5.90    1.80
   1   6   7    5.30    1.50
   1   6   7    2.20    1.80
  -1  -6   7    6.30    1.50
  -1   6   9  108.09    5.70
   1  -6   9  104.29    5.20
  -1   6   9  101.99    5.40
   1   6   9  112.29    6.00
  -1  -6   9   97.69    4.80
   1   6   9   97.19    5.50
  -2   6   0  164.48    4.60
   2  -6   0  153.08    4.60
   2  -6   0  163.38    4.50
  -2  -6   0  162.98    4.60
  -2  -6   0  159.08    4.40
   2   6   0  163.68    4.50
  -2  -6  -2   27.40    1.70
   2   6  -2   26.30    1.10
  -2  -6  -2   27.40    1.50
  -2   6   2   27.90    1.70
   2  -6   2   26.70    1.50
   2  -6   2   29.90    1.60
   2  -6   2   31.00    1.20
   2   6   2   26.00    1.60
   2  -6  -2   24.00    1.70
  -2   6  -2   28.90    1.30
   2  -6  -2   27.70    1.50
  -2  -6   2   28.60    1.40
  -2  -6  -4 1128.69   27.90
  -2   6   4 1124.59   28.10
   2  -6   4 1136.99   27.50
  -2   6   4 1169.08   27.90
   2  -6   4 1186.18   27.20
  -2  -6   4 1143.99   27.60
  -2  -6   4 1198.08   27.20
  -2   6  -4 1219.38   26.50
   2  -6  -4 1187.48   27.40
   2  -6  -4 1083.59   27.90
   2   6   4 1174.88   27.80
   2   6   4 1130.99   27.90
   2  -6   6  681.93   17.40
  -2   6   6  692.63   18.20
  -2  -6  -6  685.93   17.80
  -2   6   6  692.23   17.90
  -2   6   6  699.63   17.60
  -2  -6   6  703.83   17.10
   2   6   6  695.93   18.00
   2   6   6  668.33   17.50
  -2  -6   6  693.43   17.50
   2   6   6  689.43   18.10
   2  -6  -6  682.73   17.90
  -2   6   8  160.68    7.00
  -2  -6  -8  160.38    6.20
   2  -6   8  164.58    6.10
  -2   6   8  159.18    6.40
  -2   6   8  165.48    6.20
   2  -6  -8  158.68    6.30
   2   6   8  163.18    5.90
   2   6   8  160.08    6.60
  -2  -6   8  167.88    6.20
  -2  -6   8  158.08    5.70
   2   6   8  162.58    6.70
  -2   6  10   69.69    5.00
   2  -6  10   81.19    5.00
   2   6  10   64.69    5.20
   2   6  10   73.49    5.30
   3  -6   1 1225.28   28.20
  -3   6   1 1166.38   28.20
   3  -6   1 1231.88   28.00
   3   6  -1 1163.58   27.80
  -3  -6  -1 1248.08   28.20
   3  -6  -1 1156.38   28.20
  -3   6  -1 1166.28   28.00
   3  -6  -1 1202.78   28.30
   3   6   1 1197.38   28.20
   3   6  -3  468.35   11.10
  -3   6   3  457.65   11.90
   3  -6   3  461.05   11.50
   3  -6   3  475.85   11.00
  -3   6   3  450.95   12.00
   3  -6   3  471.05   11.70
  -3  -6  -3  452.95   12.00
  -3  -6   3  462.05   11.90
   3   6   3  480.25   11.90
  -3   6  -3  458.95   11.20
   3  -6  -3  455.15   11.60
   3  -6  -3  445.36   12.00
   3   6   3  464.85   11.90
   3  -6   5   31.00    2.20
  -3   6   5   31.60    2.60
  -3  -6  -5   35.60    2.40
  -3   6   5   32.80    2.40
   3  -6   5   34.90    1.70
  -3   6   5   32.30    2.40
   3   6   5   25.10    2.30
   3  -6  -5   35.40    1.90
   3  -6  -5   32.30    2.40
  -3  -6   5   30.60    2.40
   3   6   5   30.30    2.20
  -3  -6   5   32.80    1.80
  -3   6   7   26.10    3.00
  -3   6   7   28.60    2.50
  -3   6   7   29.50    2.80
   3  -6   7   26.00    2.70
  -3  -6  -7   24.50    2.60
   3   6   7   31.50    3.30
  -3  -6   7   28.00    2.20
  -3  -6   7   30.40    2.80
   3   6   7   27.30    2.60
   3   6   7   34.10    3.20
   3  -6  -7   27.60    2.80
   3  -6   9   48.00    3.90
  -3   6   9   50.99    3.80
  -3   6   9   52.19    4.80
   3   6   9   51.29    4.70
   3   6   9   55.59    4.30
  -3  -6   9   52.89    4.10
  -4   6   0  182.98    5.40
   4  -6   0  192.58    5.50
   4   6   0  190.88    5.30
   4  -6   0  189.58    5.50
  -4   6   0  197.58    5.20
  -4  -6  -2  346.37    9.10
  -4   6   2  344.27    9.10
  -4   6   2  340.47    9.10
   4  -6   2  347.27    8.90
   4  -6   2  342.07    8.60
   4  -6   2  336.17    8.90
   4   6   2  344.67    9.00
   4   6   2  334.07    8.80
  -4   6  -2  340.27    8.60
  -4  -6   2  342.37    9.10
   4  -6  -2  331.07    8.90
   4  -6  -2  324.17    9.10
   4   6  -4  630.54   15.30
   4  -6   4  657.83   15.70
   4  -6   4  648.24   16.10
  -4   6   4  643.54   16.30
   4  -6   4  674.63   15.20
  -4  -6  -4  622.34   16.30
  -4   6   4  627.64   16.50
   4  -6  -4  641.64   15.90
   4  -6  -4  624.74   16.40
  -4  -6   4  618.14   16.30
   4   6   4  621.74   16.20
   4   6   4  647.04   16.20
  -4  -6   4  680.83   15.40
  -4   6  -4  646.94   15.30
  -4   6   6  651.63   17.70
  -4   6   6  657.03   17.10
  -4  -6  -6  661.13   17.20
   4  -6   6  640.34   17.00
  -4   6   6  649.93   17.10
  -4  -6   6  709.53   16.30
   4   6   6  649.64   17.00
   4   6   6  654.03   17.40
   4  -6  -6  666.33   17.40
  -4  -6   6  675.33   17.30
  -4   6   8   44.60    3.30
  -4  -6  -8   45.50    3.50
  -4   6   8   54.49    4.30
   4  -6   8   37.90    3.40
   4   6   8   49.60    3.50
   4   6   8   50.39    4.00
   4  -6  -8   44.40    3.70
  -4  -6   8   51.39    3.90
   4   6   8   41.70    3.80
  -4   6  10   66.59    5.10
   4  -6  10   70.49    4.90
  -4   6  10   78.39    6.00
   4   6  10   67.39    5.40
   5   6  -1  626.84   15.40
  -5   6   1  624.44   15.80
  -5   6   1  620.84   15.60
   5  -6   1  627.44   15.70
   5  -6   1  625.14   15.50
   5   6   1  635.04   15.30
  -5   6  -1  635.54   15.60
  -5   6  -1  673.43   14.90
   5   6   1  649.54   15.70
   5  -6  -1  637.84   15.70
   5  -6  -1  626.24   15.80
  -5   6   3  157.08    5.20
   5  -6   3  164.78    4.50
   5   6  -3  162.48    4.60
   5  -6   3  152.78    4.80
  -5   6   3  154.58    5.30
   5  -6   3  151.38    5.00
  -5  -6  -3  156.48    5.20
   5   6   3  153.68    4.90
   5   6   3  164.48    5.20
  -5  -6   3  161.88    5.30
   5  -6  -3  151.48    5.20
  -5   6  -3  160.18    4.60
  -5   6   5    7.90    1.80
  -5  -6  -5    8.20    1.70
  -5   6   5    7.00    1.60
  -5   6   5    5.60    1.50
   5  -6   5    8.20    1.10
   5  -6   5    5.90    1.50
   5   6   5    5.40    1.50
  -5  -6   5    7.10    1.60
   5   6   5    7.60    1.60
   5  -6  -5    7.00    1.60
   5  -6  -5    5.70    1.20
  -5   6   7   32.10    3.30
  -5  -6  -7   37.60    3.20
   5  -6   7   30.00    3.00
  -5   6   7   31.10    2.90
  -5   6   7   32.60    2.80
   5   6   7   34.70    2.90
  -5  -6   7   36.50    3.30
   5   6   7   27.80    3.00
   5  -6  -7   34.50    3.30
   5   6   7   36.90    3.20
   5  -6   9   97.29    5.40
  -5   6   9  104.89    5.10
  -5   6   9  102.69    6.40
   5   6   9  107.59    6.10
  -5  -6   9  108.49    5.80
   6  -6   0   19.30    1.60
  -6   6   0   22.60    1.40
   6  -6   0   24.40    1.70
  -6   6   0   19.30    1.70
   6   6   0   20.00    1.10
   6   6   0   18.60    1.50
  -6   6   2   11.50    1.50
   6  -6   2    7.40    1.10
   6  -6   2    9.10    1.30
  -6   6   2    6.30    1.30
   6  -6   2    8.30    1.20
   6   6   2   10.10    1.40
   6  -6  -2   10.30    1.50
  -6  -6   2    9.10    1.50
  -6   6  -2   10.10    1.20
   6   6   2    9.30    1.20
   6  -6  -2    8.90    1.30
   6  -6   4 1086.09   25.00
   6  -6   4 1025.60   25.70
  -6   6   4 1052.99   26.20
   6   6  -4 1030.50   25.10
  -6   6   4 1057.19   25.90
   6  -6   4 1067.09   25.40
   6   6   4 1034.00   25.60
   6  -6  -4 1061.99   25.50
  -6  -6   4 1071.99   26.10
   6  -6  -4 1076.59   26.10
  -6   6  -4 1048.60   25.10
   6   6   4 1050.59   25.80
  -6   6   6  421.96   12.80
  -6   6   6  435.06   12.30
   6  -6   6  440.06   12.30
  -6   6   6  441.16   11.90
   6   6   6  446.76   12.20
   6  -6  -6  447.06   12.60
  -6  -6   6  448.86   12.70
   6   6   6  438.66   12.40
  -6   6   8   82.29    4.10
  -6   6   8   74.89    5.40
   6  -6   8   70.89    4.50
  -6  -6   8   76.99    4.80
   6   6   8   81.39    5.30
   6   6   8   80.39    4.30
   6  -6  -8   75.49    4.70
  -7   6   1  908.61   22.60
   7  -6   1  943.91   22.40
  -7   6   1  947.71   22.30
   7  -6   1  887.41   22.50
   7   6   1  900.51   22.50
  -7   6  -1  894.81   22.40
   7   6   1  974.90   21.80
   7  -6  -1  866.11   22.50
   7  -6  -1  940.41   22.70
  -7   6  -1  964.90   21.50
  -7   6   3   39.90    2.60
   7  -6   3   46.10    2.60
   7  -6   3   48.10    2.60
  -7   6   3   46.10    2.90
   7   6  -3   45.00    2.40
   7  -6   3   49.10    2.30
   7   6   3   44.10    2.60
  -7  -6   3   46.10    2.90
   7  -6  -3   43.80    2.70
  -7   6  -3   48.30    2.40
   7  -6  -3   51.09    2.70
   7   6   3   41.40    2.40
   7  -6   5   29.30    2.20
  -7   6   5   30.70    2.70
  -7   6   5   31.50    2.30
   7  -6   5   30.40    2.60
  -7   6   5   28.10    3.00
   7  -6  -5   29.40    2.80
   7   6   5   34.30    2.80
  -7  -6   5   32.80    3.00
   7   6   5   31.00    2.60
   7  -6  -5   33.40    2.30
  -7   6   7   10.00    2.10
   7  -6   7    6.70    2.20
  -7   6   7    6.50    2.00
  -7   6   7    9.90    2.40
   7   6   7    6.80    2.20
   7  -6  -7    5.00    2.20
  -7  -6   7    8.60    2.50
   7   6   7    7.00    2.00
   7  -6   9   70.49    5.00
  -7   6   9   76.89    5.90
  -7  -6   9   78.79    5.60
   7   6   9   70.19    5.30
  -8   6   0   82.29    2.90
   8  -6   0   80.39    3.40
   8  -6   0   75.39    3.30
  -8   6   0   72.19    3.40
  -8   6   2   44.30    2.80
  -8   6   2   49.40    2.80
   8   6  -2   53.59    2.70
   8  -6   2   46.90    2.60
   8  -6   2   50.49    2.60
   8   6   2   51.99    2.30
  -8   6  -2   51.29    2.70
   8  -6  -2   51.79    2.70
   8  -6  -2   45.40    2.90
  -8   6   4  382.36   10.80
   8  -6   4  372.16   10.40
   8   6  -4  372.76   10.20
   8  -6   4  372.86   10.60
   8  -6   4  374.86   10.00
  -8   6   4  372.36   11.10
  -8  -6   4  373.86   11.10
   8  -6  -4  397.16   10.60
   8   6   4  370.26   10.30
   8  -6  -4  387.16   11.00
   8   6   4  383.86   10.80
  -8   6  -4  368.56   10.10
   8  -6   6  774.32   20.40
  -8   6   6  780.42   20.50
  -8   6   6  775.12   21.20
   8  -6  -6  810.42   20.90
   8   6   6  772.12   20.40
  -8  -6   6  793.72   21.10
  -8   6   8    3.70    2.50
   8  -6   8    4.70    2.40
  -8  -6   8    2.10    2.60
   8   6   8    4.20    2.50
   8  -6  -8   -1.20    2.20
   9  -6   1  320.97    9.20
   9   6  -1  325.57    9.20
  -9   6   1  342.57    9.00
   9  -6   1  314.47    9.20
  -9   6   1  317.07    9.40
  -9   6  -1  319.77    9.20
   9  -6  -1  326.17    9.30
   9  -6  -1  325.57    9.50
  -9   6   3   88.19    4.10
   9   6  -3   87.59    3.80
   9  -6   3   91.79    3.90
   9  -6   3   86.09    3.90
   9  -6   3   88.99    3.70
  -9   6   3   92.19    4.30
  -9   6  -3   86.19    3.80
   9  -6  -3   86.29    4.00
   9  -6  -3   86.39    4.20
   9   6   3   91.89    3.60
  -9  -6   3   85.39    4.30
  -9   6   5    7.50    2.30
  -9   6   5    3.00    1.90
   9  -6   5    4.80    1.50
   9  -6   5    4.80    2.00
   9   6   5    6.00    1.70
  -9  -6   5    3.20    2.00
   9  -6  -5    5.90    1.70
  -9   6  -5    4.40    1.40
   9  -6  -5    4.60    2.00
  -9   6   7   30.80    3.90
  -9   6   7   41.80    3.60
   9  -6   7   32.80    3.50
   9  -6  -7   38.20    3.80
   9   6   7   35.80    3.80
  -9  -6   7   42.00    4.10
  10  -6   0   56.09    3.30
 -10   6   0   58.79    3.50
 -10   6   2   57.89    3.20
  10  -6   2   52.99    3.00
 -10   6   2   59.09    3.50
  10   6  -2   55.09    3.10
  10  -6   2   54.89    3.20
 -10   6  -2   58.19    3.20
  10  -6  -2   48.90    3.10
  10  -6  -2   55.99    3.60
 -10   6   4  411.96   12.00
  10  -6   4  399.56   11.20
  10   6  -4  418.06   11.50
  10  -6   4  410.56   11.50
  10  -6   4  416.36   11.70
 -10   6   4  408.36   12.10
  10   6   4  420.26   11.30
  10  -6  -4  396.06   11.50
 -10  -6   4  398.76   12.20
 -10   6  -4  405.76   11.40
  10  -6  -4  397.16   12.00
  10  -6   6  269.97    9.20
 -10   6   6  276.17   10.00
 -10   6   6  277.57    9.30
  10  -6  -6  276.77    9.80
  10   6   6  278.87    9.00
 -10  -6   6  290.07   10.00
  10  -6   8   72.59    5.10
 -10   6   8   67.89    5.40
  10   6   8   64.29    5.30
  10  -6  -8   63.69    5.00
 -10  -6   8   65.39    5.60
 -11   6   1  287.67    9.10
 -11   6   1  283.17    9.00
  11   6  -1  272.87    8.60
  11  -6   1  279.17    8.80
 -11   6  -1  274.77    8.70
  11  -6  -1  277.37    8.90
  11  -6   3  153.28    5.70
 -11   6   3  143.29    6.00
  11   6  -3  152.98    5.80
 -11   6   3  147.69    5.90
  11  -6   3  151.38    5.60
 -11   6  -3  139.29    5.60
  11  -6  -3  145.49    6.30
  11  -6  -3  144.49    5.80
  11  -6   5   15.20    2.30
 -11   6   5   12.10    2.50
  11  -6   5   18.80    2.80
 -11   6   5   14.70    2.60
 -11  -6   5   15.20    3.10
 -11   6  -5   11.60    2.20
  11  -6  -5   12.80    2.70
  11  -6  -5   15.10    2.40
  11   6   5   18.20    2.50
  11  -6   7   35.90    4.20
 -11   6   7   34.70    4.20
 -11   6   7   34.80    3.60
  11   6   7   32.90    3.60
  11  -6  -7   36.40    4.20
 -11  -6   7   32.10    4.20
  12   6   0  117.29    5.30
  12  -6   0  123.19    5.40
 -12   6   0  118.39    5.30
  12  -6   2   35.50    3.30
 -12   6   2   32.70    3.00
 -12   6   2   36.50    3.40
  12  -6   2   44.70    3.50
  12   6  -2   34.70    3.20
  12  -6  -2   34.00    3.30
 -12   6  -2   36.50    3.20
  12  -6  -2   36.00    3.20
  12   6  -4  241.08    8.20
 -12   6   4  231.38    8.70
  12  -6   4  238.18    7.90
 -12   6   4  236.88    8.50
  12  -6   4  250.17    8.30
  12  -6   4  242.28    8.20
  12  -6  -4  239.08    8.30
 -12   6  -4  244.38    8.20
  12  -6  -4  240.38    8.80
 -12   6   6  376.86   12.10
  12  -6   6  365.96   11.90
 -12   6   6  389.56   13.00
  12  -6  -6  396.36   12.70
 -12  -6   6  380.46   12.90
  12   6   6  400.96   11.80
  13  -6   1  236.98    8.20
 -13   6   1  220.68    8.40
  13  -6   1  231.68    8.30
  13   6  -1  230.18    8.20
 -13   6  -1  240.98    8.50
  13   6   1  232.88    8.20
  13  -6  -1  223.58    8.30
  13  -6  -1  225.98    8.30
  13  -6   3   28.50    3.10
  13  -6   3   24.60    3.00
  13   6  -3   29.80    3.30
 -13   6   3   26.10    3.00
 -13   6   3   23.50    3.20
  13   6   3   20.50    3.10
  13  -6  -3   26.50    3.10
 -13   6  -3   26.00    3.00
  13  -6  -3   24.50    3.30
  13  -6   5   23.30    3.00
  13  -6   5   24.70    3.10
 -13   6   5   22.40    3.20
 -13   6   5   25.50    3.60
  13  -6  -5   24.40    3.30
  13  -6  -5   18.50    3.50
  14   6   0   53.89    4.50
  14  -6   0   52.39    4.50
 -14   6   0   52.59    4.30
  14  -6   0   52.69    4.10
  14   6  -2    7.30    2.50
 -14   6   2   12.60    2.80
  14  -6   2   14.60    2.60
  14  -6   2    9.20    2.70
 -14   6  -2    6.00    2.60
  14  -6  -2    9.20    2.70
  14  -6  -2    9.10    2.60
  14   6   2    8.60    2.60
  14  -6   4  418.96   12.90
 -14   6   4  414.16   13.30
  14   6  -4  405.46   12.80
  14  -6   4  439.86   12.80
 -14   6   4  411.86   13.30
  14  -6  -4  412.56   12.90
  14  -6  -4  407.56   13.40
 -14  -6   4  422.56   14.10
 -14   6  -4  420.36   12.90
  14   6   4  411.06   13.30
  15  -6   1  171.18    7.30
  15  -6   1  150.88    7.30
 -15   6   1  177.18    7.80
  15   6  -1  159.48    7.00
  15  -6  -1  164.78    7.40
  15  -6  -1  164.78    7.40
 -15   6  -1  175.98    7.60
  15   6   1  156.68    7.20
  15  -6   3   11.30    3.00
 -15   6   3   12.00    3.30
  15   6  -3   13.70    3.00
 -15   6  -3   18.50    3.30
  15  -6  -3   16.00    3.20
  15   6   3   13.00    3.10
  15  -6  -3   15.30    3.30
 -16   6   0   44.90    4.60
  16  -6   0   39.70    4.40
  16  -6   0   47.00    4.70
  16   6   0   44.20    4.50
  16   6  -2   26.80    3.90
 -16   6   2   28.10    4.00
  16  -6   2   35.30    4.10
  16  -6   2   26.50    3.70
  16   6   2   32.70    4.20
  16  -6  -2   27.50    4.00
  16  -6  -2   29.20    4.30
 -16   6  -2   37.30    4.40
   0   7   1  102.89    3.50
   0  -7  -1  107.39    3.50
   0  -7   1  112.69    3.20
   0   7  -1  110.99    3.30
   0  -7  -1  106.49    3.50
   0  -7   1  106.09    3.50
   0  -7  -3  815.22   20.30
   0  -7   3  819.72   19.80
   0   7  -3  830.42   19.10
   0   7   3  838.92   20.30
   0  -7   3  842.02   19.90
   0  -7  -3  822.32   20.00
   0   7   5  144.49    5.10
   0  -7   5  147.79    4.70
   0  -7  -5  153.78    4.50
   0  -7   5  156.18    4.30
   0   7   5  143.59    5.40
   0  -7  -5  151.28    5.30
   0  -7   5  143.39    4.70
   0  -7  -7    9.10    2.00
   0   7   7   10.00    1.90
   0  -7   7   10.30    1.60
   0   7   7    8.20    2.30
   0  -7   7    8.20    1.70
   0   7   7    7.80    2.20
   0  -7   9  169.98    6.60
   0   7   9  175.08    7.60
   0   7   9  170.48    7.30
  -1  -7   0   -0.50    0.60
  -1   7   0   -0.50    0.60
   1  -7   0   -0.60    0.60
   1   7   0   -1.40    0.60
  -1  -7   0    0.40    0.70
   1  -7   0   -0.20    0.60
   1  -7   2  806.52   20.10
  -1   7   2  801.22   20.30
   1   7  -2  838.02   19.60
  -1  -7  -2  875.21   20.50
  -1  -7  -2  833.12   20.20
   1  -7   2  862.81   19.60
   1  -7  -2  845.72   20.30
   1   7   2  832.02   20.30
   1  -7  -2  842.02   20.40
  -1   7  -2  843.72   19.70
  -1  -7   2  860.21   19.50
  -1  -7   2  834.32   20.10
  -1  -7  -4  432.06   11.10
   1  -7   4  441.56   10.90
   1  -7   4  446.86   11.30
  -1   7   4  450.95   11.70
  -1  -7  -4  450.05   11.80
   1   7   4  425.16   11.50
   1  -7  -4  440.46   11.20
  -1  -7   4  438.26   11.10
   1   7   4  424.66   11.70
   1  -7  -4  423.56   11.70
  -1  -7   4  439.36   11.30
  -1  -7   4  448.66   10.90
  -1   7   6   12.00    1.80
   1  -7   6   18.60    1.60
   1  -7   6   12.50    1.70
  -1  -7  -6   14.80    2.10
  -1   7   6   12.90    2.20
  -1   7   6   14.80    2.20
  -1  -7   6   13.70    1.70
   1   7   6   13.70    1.80
  -1  -7   6   15.70    1.80
   1   7   6   13.30    2.10
   1  -7  -6   12.50    1.90
   1   7   6   11.60    2.00
  -1   7   8  224.68    8.10
  -1  -7  -8  216.48    7.80
  -1   7   8  224.78    7.60
   1  -7   8  226.98    7.50
  -1   7   8  232.18    8.60
  -1  -7   8  226.98    7.40
   1   7   8  237.98    8.30
   1   7   8  241.78    8.60
   1  -7  -8  226.18    8.00
   1   7   8  218.18    7.50
  -1   7  10   25.60    3.80
  -1   7  10   25.50    3.60
   1  -7  10   27.10    3.20
   1   7  10   21.10    3.60
   1   7  10   26.90    3.70
   2  -7   1  306.07    8.00
  -2  -7  -1  312.87    8.10
  -2  -7  -1  302.47    8.10
   2  -7   1  310.17    7.80
   2   7  -1  301.77    7.70
  -2   7   1  298.17    8.10
  -2  -7   1  306.97    7.70
   2   7   1  301.47    8.00
  -2  -7   1  311.17    8.10
   2  -7  -1  305.77    8.10
  -2   7  -1  296.87    7.80
   2  -7  -1  301.87    8.10
   2  -7   3   37.00    1.20
   2  -7   3   37.30    2.00
  -2   7   3   35.50    2.10
  -2  -7  -3   35.40    1.90
   2  -7   3   36.10    1.80
  -2  -7  -3   35.20    2.20
  -2   7  -3   37.40    1.40
   2  -7  -3   35.70    2.30
  -2  -7   3   36.40    2.10
   2  -7  -3   33.90    1.90
  -2  -7   3   37.30    1.80
   2   7   3   37.50    2.20
  -2   7   5   41.50    3.00
  -2   7   5   45.80    2.70
  -2   7   5   35.90    2.80
   2  -7   5   38.70    2.40
   2  -7   5   40.30    1.80
  -2  -7  -5   37.20    2.60
   2   7   5   41.00    2.80
  -2  -7   5   36.00    2.40
  -2  -7   5   41.50    2.20
   2   7   5   41.20    2.60
   2  -7  -5   37.70    2.70
   2  -7  -5   42.50    2.10
  -2  -7  -7  250.57    8.20
  -2   7   7  256.27    8.40
  -2   7   7  251.17    8.80
  -2   7   7  263.07    8.10
   2  -7   7  247.48    7.90
  -2  -7   7  248.68    7.50
   2   7   7  250.67    8.00
  -2  -7   7  276.07    8.10
   2   7   7  257.87    8.60
   2   7   7  266.87    8.80
   2  -7  -7  245.08    8.40
  -2   7   9    3.60    2.20
   2  -7   9    2.90    2.20
  -2   7   9    4.30    2.60
   2   7   9    4.80    2.80
   2   7   9    0.70    2.10
  -3   7   0    2.70    0.90
   3   7   0    1.50    0.70
   3  -7   0    0.10    0.70
  -3  -7   0    0.30    0.60
  -3  -7   0    0.00    0.70
   3  -7   0    0.00    0.70
   3  -7   2  649.34   15.30
  -3  -7  -2  641.54   16.00
   3   7  -2  648.54   15.30
   3  -7   2  660.23   15.80
  -3   7   2  644.94   16.00
  -3   7  -2  630.04   15.40
   3   7   2  616.74   15.90
   3  -7  -2  636.14   16.00
   3  -7  -2  644.04   15.90
   3  -7   4  292.87    8.10
  -3   7   4  292.37    8.40
   3  -7   4  309.97    7.90
  -3  -7  -4  294.07    8.50
  -3   7   4  278.57    8.60
   3  -7  -4  306.87    8.10
   3   7   4  281.77    8.40
  -3   7  -4  293.67    7.30
  -3  -7   4  276.47    8.20
   3   7   4  288.27    8.30
   3  -7  -4  288.47    8.60
  -3  -7   4  309.17    7.70
  -3   7   6   27.30    2.60
  -3  -7  -6   27.10    2.60
  -3   7   6   23.20    2.30
  -3   7   6   22.50    2.60
   3  -7   6   26.80    2.40
   3  -7  -6   28.60    2.80
  -3  -7   6   28.60    2.50
   3   7   6   25.60    2.70
   3   7   6   26.70    2.50
  -3  -7   6   31.30    2.20
  -3   7   8  187.88    6.80
  -3  -7  -8  183.88    7.00
   3  -7   8  176.68    6.80
  -3   7   8  188.98    7.70
  -3   7   8  191.98    7.10
   3   7   8  195.28    7.70
  -3  -7   8  191.58    7.00
   3   7   8  192.58    6.80
   3   7   8  193.08    7.60
   3  -7  -8  190.08    7.20
  -3   7  10   39.90    4.70
   3  -7  10   34.00    4.00
  -3   7  10   30.00    3.80
   3   7  10   32.40    4.50
  -4   7   1    7.20    1.00
  -4   7   1   13.60    1.40
   4  -7   1    7.80    1.10
   4   7  -1    6.70    0.90
   4  -7   1    6.90    1.00
  -4  -7  -1    6.70    1.10
   4   7   1    6.90    1.10
   4  -7  -1   11.20    1.40
   4  -7  -1    8.40    1.20
  -4   7  -1    6.80    1.00
  -4   7   3  317.57    9.00
   4   7  -3  321.57    8.10
   4  -7   3  335.57    8.10
   4  -7   3  314.77    8.70
  -4  -7  -3  313.07    8.90
   4  -7   3  326.57    8.60
  -4   7   3  324.87    9.00
   4   7   3  324.67    8.90
   4   7   3  312.57    8.80
  -4  -7   3  320.37    8.90
   4  -7  -3  322.27    9.10
  -4   7  -3  336.67    8.30
   4  -7  -3  309.37    8.70
  -4   7   5   36.30    2.90
   4  -7   5   43.50    2.10
  -4   7   5   41.00    2.90
  -4  -7  -5   43.30    2.80
   4  -7   5   40.50    2.70
  -4   7   5   40.40    3.00
   4  -7  -5   38.10    3.00
  -4  -7   5   46.40    2.10
   4   7   5   42.00    2.90
  -4  -7   5   37.60    2.80
   4   7   5   41.00    2.70
   4  -7  -5   42.00    2.30
   4  -7   7   15.00    2.30
  -4   7   7   13.50    2.30
  -4   7   7   13.70    2.50
  -4   7   7   11.20    2.10
  -4  -7  -7    9.70    2.10
   4  -7  -7   12.10    2.40
  -4  -7   7   13.10    2.10
   4   7   7   14.40    2.60
   4   7   7   11.50    2.10
   4   7   7   13.40    2.30
  -4   7   9   70.79    5.20
   4  -7   9   56.79    4.70
  -4   7   9   61.89    4.20
   4   7   9   66.49    5.40
  -4  -7   9   64.59    4.70
   4   7   9   70.19    5.00
   5   7   0   -0.10    0.80
  -5   7   0   -0.50    0.60
   5  -7   0    1.20    0.90
  -5   7   0   -0.80    0.80
   5  -7   0   -0.80    0.80
  -5  -7  -2  647.64   16.60
   5  -7   2  668.13   16.20
   5  -7   2  691.43   16.60
  -5   7   2  683.53   16.70
  -5   7   2  665.63   16.70
   5  -7  -2  676.83   16.80
  -5   7  -2  657.33   16.30
   5  -7  -2  656.13   16.60
   5   7   2  672.83   16.40
   5   7   2  634.84   16.60
   5  -7   4  463.65   11.40
  -5   7   4  417.96   11.80
  -5   7   4  432.26   12.20
  -5  -7  -4  429.86   12.00
   5  -7   4  462.65   10.80
   5  -7   4  422.06   11.70
   5   7  -4  438.66   10.90
   5   7   4  430.16   11.70
   5  -7  -4  441.76   12.10
   5  -7  -4  449.95   11.60
  -5  -7   4  436.86   12.00
   5   7   4  432.76   11.90
  -5   7  -4  439.46   11.00
  -5   7   6   13.20    1.90
  -5  -7  -6   12.70    2.10
  -5   7   6   13.40    2.30
  -5   7   6   11.80    1.90
   5  -7   6   18.40    2.20
   5   7   6   15.30    2.10
  -5  -7   6   15.30    2.20
   5  -7  -6   10.40    2.10
   5   7   6   16.50    2.30
  -5   7   8  150.98    6.10
  -5   7   8  144.09    6.80
  -5   7   8  146.29    6.00
   5  -7   8  152.08    6.30
   5  -7  -8  150.08    6.50
   5   7   8  146.29    6.50
   5   7   8  149.88    6.10
   5   7   8  142.79    6.60
  -5  -7   8  159.98    6.60
  -6   7   1  366.66    9.50
   6  -7   1  348.17    9.40
  -6   7   1  349.96    9.70
   6  -7   1  360.56    9.70
   6  -7  -1  346.67    9.60
   6   7   1  357.66    9.10
   6  -7  -1  349.07    9.70
  -6   7  -1  345.37    9.50
  -6   7  -1  376.36    8.70
   6   7   1  354.96    9.60
   6  -7   3   29.00    2.10
   6   7  -3   22.90    1.70
   6  -7   3   26.30    1.70
   6  -7   3   25.10    2.10
  -6   7   3   20.20    2.10
  -6   7   3   24.90    2.20
   6  -7  -3   31.50    2.40
  -6  -7   3   24.60    2.30
   6   7   3   25.00    2.20
   6  -7  -3   23.00    1.90
  -6   7  -3   25.50    1.80
   6   7   3   26.70    2.00
   6  -7   5   63.29    2.90
  -6   7   5   60.09    3.70
  -6   7   5   58.79    3.50
   6  -7   5   60.69    3.40
  -6  -7  -5   68.39    3.80
   6   7   5   58.99    3.40
   6   7   5   61.79    3.40
  -6  -7   5   62.39    3.60
   6  -7  -5   66.69    3.10
   6  -7  -5   60.79    3.80
  -6   7   7  204.28    7.90
  -6   7   7  193.48    6.70
   6  -7   7  193.78    7.10
   6  -7  -7  192.98    7.50
  -6  -7   7  202.48    7.60
   6   7   7  186.08    7.30
   6   7   7  197.58    7.00
   6  -7   9    3.50    2.50
  -6   7   9    3.40    2.90
   6   7   9    2.30    2.70
  -6  -7   9    0.20    2.30
   7  -7   0    0.90    1.00
   7   7   0   -0.10    0.60
  -7   7   0   -0.20    1.10
   7  -7   0    0.10    1.00
  -7   7   0    1.10    0.70
   7  -7   2  349.77    9.30
  -7   7   2  349.87    9.70
  -7   7   2  344.27    9.80
   7  -7   2  340.87    9.60
   7  -7  -2  340.77    9.90
   7  -7  -2  351.36    9.70
   7   7   2  362.46    9.80
   7   7   2  351.66    9.20
  -7   7  -2  347.17    9.40
  -7   7   4  232.38    7.60
  -7   7   4  233.38    7.50
   7  -7   4  236.88    6.50
   7   7  -4  229.28    6.60
   7  -7   4  233.68    7.00
   7  -7   4  224.48    7.20
   7  -7  -4  232.88    7.60
  -7   7  -4  230.08    6.70
  -7  -7   4  232.38    7.70
   7  -7  -4  238.98    7.10
   7   7   4  236.08    7.40
   7   7   4  226.08    7.10
  -7   7   6   22.10    2.90
  -7   7   6   27.70    2.50
  -7   7   6   24.10    2.70
   7  -7   6   30.00    2.90
   7   7   6   29.30    3.10
   7   7   6   27.40    2.80
   7  -7  -6   25.20    2.90
  -7  -7   6   29.20    3.20
   7  -7   8  147.29    6.60
  -7   7   8  151.38    7.50
   7  -7  -8  159.48    7.00
   7   7   8  156.58    6.90
  -7  -7   8  153.68    7.10
   7   7   8  157.98    6.50
   8  -7   1   55.59    2.80
   8  -7   1   55.69    2.90
  -8   7   1   52.69    3.00
  -8   7   1   57.09    2.70
   8   7   1   54.79    2.20
   8  -7  -1   55.39    2.90
   8  -7  -1   52.99    3.00
  -8   7  -1   59.79    3.10
   8  -7   3  265.67    8.00
   8  -7   3  273.07    8.10
   8   7  -3  267.37    7.70
  -8   7   3  271.47    8.30
  -8   7   3  273.87    8.30
   8  -7   3  271.67    7.60
   8   7   3  263.37    7.60
   8  -7  -3  275.97    8.10
  -8   7  -3  265.97    7.70
   8  -7  -3  259.67    8.30
  -8  -7   3  263.57    8.40
   8   7   3  266.67    8.20
  -8   7   5  116.89    5.20
   8  -7   5  118.49    5.20
   8  -7   5  132.59    4.80
  -8   7   5  119.59    5.60
   8   7   5  128.39    5.40
   8   7   5  118.19    4.90
  -8  -7   5  125.29    5.70
   8  -7  -5  132.79    4.90
   8  -7  -5  126.79    5.70
  -8   7   7    1.40    2.40
  -8   7   7    4.50    2.20
   8  -7   7    4.20    2.50
   8   7   7    2.70    2.20
  -8  -7   7    5.90    2.50
   8  -7  -7    4.70    2.40
   8  -7   9  105.79    6.50
  -8   7   9  111.19    6.60
   8   7   9  112.09    6.80
  -8  -7   9  106.19    6.50
  -9   7   0    0.40    1.40
   9  -7   0    2.10    1.40
   9  -7   0    1.00    1.20
   9   7  -2  421.26   11.20
  -9   7   2  418.76   11.70
   9  -7   2  387.96   11.10
   9  -7   2  394.76   11.40
  -9   7   2  419.96   11.40
   9  -7  -2  416.36   11.70
   9   7   2  432.36   10.60
   9  -7  -2  400.26   11.40
  -9   7  -2  405.76   11.30
   9  -7   4  202.78    7.00
   9  -7   4  206.08    6.80
   9  -7   4  209.28    6.40
  -9   7   4  211.38    7.40
  -9   7   4  204.88    7.20
   9   7  -4  212.88    6.60
  -9   7  -4  204.78    6.60
  -9  -7   4  201.98    7.40
   9  -7  -4  205.68    6.90
   9  -7  -4  205.98    7.40
   9   7   4  211.58    6.70
   9  -7   6    2.90    2.10
  -9   7   6    3.90    2.10
  -9   7   6    5.30    2.00
   9   7   6    4.30    2.10
   9  -7  -6    2.90    2.30
  -9  -7   6    3.10    2.40
   9  -7   8  152.28    7.00
  -9   7   8  145.49    7.60
   9  -7  -8  142.79    7.00
  -9  -7   8  159.98    7.70
   9   7   8  155.88    7.10
  10  -7   1   82.69    4.20
 -10   7   1   91.59    3.80
 -10   7   1   88.39    4.30
  10  -7   1   93.29    4.20
  10   7  -1   91.89    4.10
 -10   7  -1   90.89    4.20
  10  -7  -1   90.69    4.20
  10  -7  -1   96.49    4.30
  10   7  -3    5.20    1.60
 -10   7   3    5.60    1.80
  10  -7   3    3.80    1.60
 -10   7   3    5.40    1.80
  10  -7   3    5.80    1.60
  10  -7  -3    5.20    1.60
  10   7   3    4.70    1.40
 -10   7  -3    5.80    1.70
  10  -7  -3    4.10    1.90
 -10   7   5   33.80    3.50
  10  -7   5   30.60    2.70
 -10   7   5   29.90    3.20
  10  -7   5   34.00    3.30
  10  -7  -5   31.10    3.60
  10  -7  -5   31.30    2.90
 -10  -7   5   31.50    3.60
  10   7   5   34.20    3.10
  10  -7   7  109.09    5.80
 -10   7   7  112.19    5.80
 -10   7   7  106.99    6.40
 -10  -7   7  101.69    6.40
  10   7   7  108.39    5.60
  10  -7  -7  117.39    6.00
  11  -7   0    0.60    1.60
  11  -7   0    3.60    1.60
 -11   7   0    0.40    1.60
  11   7   0    0.90    1.60
  11  -7   2  243.98    8.10
  11  -7   2  241.48    8.10
 -11   7   2  262.87    8.60
 -11   7   2  251.27    8.00
  11   7  -2  257.47    8.10
  11  -7  -2  246.78    8.20
 -11   7  -2  264.27    8.30
  11  -7  -2  251.47    8.60
  11  -7   4  125.59    5.10
  11   7  -4  122.59    5.20
 -11   7   4  124.09    5.90
 -11   7   4  122.89    5.70
  11  -7   4  117.49    5.30
  11  -7   4  119.69    5.30
  11  -7  -4  128.29    6.10
  11  -7  -4  125.99    5.50
 -11   7  -4  121.09    5.20
  11   7   4  130.49    5.40
  11  -7   6    4.80    2.40
 -11   7   6    8.20    2.40
 -11   7   6    2.00    2.60
  11  -7  -6    3.20    2.50
 -11  -7   6    5.00    2.80
  11   7   6    6.70    2.40
  12  -7   1    4.80    1.90
 -12   7   1    7.80    2.40
  12  -7   1    6.40    2.00
  12   7  -1    6.30    2.00
  12  -7  -1    6.90    2.10
 -12   7  -1    8.80    2.40
  12   7   1    9.30    2.30
  12  -7  -1    6.10    2.00
 -12   7   3   66.99    4.40
  12  -7   3   66.19    4.00
 -12   7   3   60.99    4.10
  12  -7   3   68.49    4.20
  12   7  -3   66.69    3.90
  12  -7  -3   66.19    4.50
  12  -7  -3   63.29    4.00
 -12   7  -3   64.39    4.20
  12  -7   5   38.40    3.70
  12  -7   5   34.70    3.20
 -12   7   5   45.40    4.20
 -12   7   5   38.90    4.10
  12  -7  -5   43.60    4.30
  12  -7  -5   47.90    4.00
  12  -7   7    3.30    3.00
 -12   7   7    3.20    2.50
 -12   7   7    4.70    3.00
  12   7   7    4.70    2.70
 -12  -7   7    4.60    3.20
  12  -7  -7    3.70    3.00
  13   7   0   -1.00    1.90
 -13   7   0    0.50    2.00
  13  -7   0    0.30    1.90
  13  -7   0    2.00    2.00
  13   7  -2  156.38    6.50
 -13   7   2  147.59    6.60
  13  -7   2  154.98    6.60
  13  -7   2  148.19    6.40
  13  -7  -2  151.68    6.60
 -13   7  -2  146.59    6.30
  13  -7  -2  155.18    7.00
  13   7   2  147.59    6.80
  13  -7   4  145.79    6.20
 -13   7   4  142.39    6.90
  13   7  -4  141.49    6.20
 -13   7   4  143.59    6.70
 -13   7  -4  142.99    6.30
  13  -7  -4  144.39    6.30
  13  -7  -4  137.69    6.80
 -13   7   6   19.90    3.70
  13  -7   6   21.00    3.30
 -13   7   6   18.40    3.40
  13  -7  -6   19.20    3.60
  14  -7   1  116.79    6.20
 -14   7   1  128.39    6.30
  14  -7   1  125.09    6.30
  14   7  -1  133.39    6.30
  14  -7  -1  133.39    6.40
 -14   7  -1  125.89    6.20
  14   7   1  133.39    6.20
  14  -7  -1  134.09    6.40
  14   7  -3   12.60    2.90
 -14   7   3   10.80    2.90
  14  -7   3   11.10    2.50
  14  -7   3   14.80    2.90
 -14   7  -3   15.10    3.00
  14  -7  -3   16.00    3.40
  14  -7  -3   12.20    2.90
  14   7   3    9.80    3.00
 -14   7   5   46.40    4.70
 -14   7   5   44.90    4.40
  14  -7  -5   51.99    4.50
  14  -7  -5   47.20    4.80
  14   7   5   45.10    4.60
 -15   7   0    5.30    2.70
  15   7   0    1.40    2.40
  15  -7   0   -0.30    2.20
  15  -7   0   -1.10    2.20
  15  -7   2  128.29    6.50
 -15   7   2  122.09    6.90
  15   7  -2  119.29    6.40
  15  -7   2  126.79    6.60
  15  -7  -2  126.99    6.30
  15   7   2  121.79    6.70
 -15   7  -2  131.49    6.70
  15  -7  -2  122.99    6.90
  15  -7   4  108.29    6.00
 -15   7   4  100.89    6.20
  15   7  -4  105.99    5.90
 -15   7  -4   99.99    5.90
  15  -7  -4   98.89    6.40
  15   7   4  100.19    6.20
  15  -7  -4  104.39    6.10
  16  -7   1   22.70    3.80
 -16   7   1   25.70    3.90
  16   7  -1   21.70    3.70
  16  -7   1   25.80    4.00
 -16   7  -1   26.30    3.90
  16  -7  -1   26.60    4.00
  16   7   1   20.40    3.80
  16  -7  -1   26.10    3.90
   0  -8   0 5521.85  135.29
   0   8   0 5815.32  134.29
   0  -8   0 5828.42  135.59
   0  -8   2    1.60    0.50
   0  -8   2    0.30    0.70
   0  -8  -2   -0.20    0.70
   0   8   2   -1.30    0.80
   0   8  -2    0.00    0.50
   0  -8  -2    2.50    1.00
   0  -8   4  256.77    6.90
   0   8   4  262.37    7.60
   0  -8  -4  263.47    7.20
   0  -8  -4  251.57    7.70
   0  -8   4  255.37    7.20
   0   8   6  549.74   15.40
   0   8   6  567.44   15.30
   0  -8  -6  546.85   15.10
   0  -8   6  566.14   14.30
   0   8   6  540.65   14.70
   0  -8   6  561.34   14.40
   0   8   8   47.60    4.30
   0  -8  -8   43.00    3.70
   0  -8   8   46.00    3.20
   0   8   8   45.40    4.00
   0   8   8   53.29    3.60
   0   8  10  128.69    7.20
   0  -8  10  127.09    6.00
  -1  -8  -1   26.10    1.70
   1   8  -1   30.50    1.50
   1  -8   1   28.90    1.50
   1  -8   1   26.70    1.70
  -1  -8  -1   28.20    1.70
  -1   8   1   26.50    1.70
   1  -8  -1   31.30    1.80
   1   8   1   25.10    1.70
  -1  -8   1   28.30    1.80
  -1   8  -1   27.90    1.50
   1  -8  -1   29.50    1.80
  -1  -8   1   29.40    1.40
  -1  -8  -3   88.89    3.50
   1  -8   3   80.79    3.00
  -1   8   3   81.59    3.40
  -1  -8  -3   85.59    3.20
   1   8  -3   83.79    2.30
   1  -8   3   80.39    3.10
   1  -8   3   81.29    2.20
   1  -8  -3   77.89    3.10
  -1   8  -3   82.69    2.50
  -1  -8   3   82.99    2.90
   1  -8  -3   84.59    3.50
   1   8   3   80.19    3.30
  -1   8   5  697.03   18.20
  -1  -8  -5  687.43   17.90
  -1  -8  -5  691.73   17.10
   1  -8   5  664.13   17.30
   1  -8   5  698.13   16.70
  -1   8   5  680.23   17.70
  -1   8   5  659.83   17.90
  -1  -8   5  724.03   17.40
   1  -8  -5  715.23   17.10
  -1  -8   5  706.93   17.20
   1   8   5  680.33   18.00
   1  -8  -5  702.23   18.00
   1   8   5  679.43   17.70
  -1   8   7   58.49    4.40
   1  -8   7   58.59    3.60
  -1   8   7   67.89    4.10
  -1  -8  -7   61.79    4.00
  -1   8   7   58.09    3.70
  -1  -8   7   70.09    3.50
   1   8   7   62.59    4.40
   1   8   7   62.69    4.20
   1   8   7   59.79    3.70
  -1  -8   7   64.99    3.20
   1  -8  -7   59.09    3.90
  -1   8   9   46.80    4.30
   1  -8   9   34.60    3.40
  -1   8   9   40.10    4.20
   1   8   9   39.20    4.20
   1   8   9   39.50    4.20
  -1  -8   9   38.70    3.40
  -2   8   0  216.78    6.10
  -2  -8   0  213.78    5.90
   2   8   0  217.08    6.00
   2  -8   0  213.28    6.20
  -2  -8   0  212.68    6.20
   2  -8   0  218.18    6.10
  -2  -8  -2 1142.99   27.80
  -2   8   2 1145.19   27.90
   2   8  -2 1144.99   27.10
  -2  -8  -2 1199.48   28.00
   2  -8   2 1124.49   27.60
   2  -8   2 1209.08   27.20
   2   8   2 1136.09   27.80
   2  -8  -2 1209.98   28.00
   2  -8  -2 1143.49   27.80
  -2   8  -2 1168.98   27.30
  -2  -8   2 1169.78   27.70
   2  -8   4  233.58    6.80
  -2  -8  -4  234.78    7.20
  -2   8   4  233.88    7.40
  -2   8   4  230.58    7.10
   2  -8   4  240.88    6.50
   2  -8  -4  231.38    7.30
   2  -8  -4  235.78    6.80
   2   8   4  232.88    7.10
   2   8   4  220.88    7.20
  -2  -8   4  238.28    6.90
  -2   8   6   12.40    2.10
  -2  -8  -6   10.20    2.00
   2  -8   6   13.70    1.80
  -2   8   6    8.30    1.70
  -2   8   6   14.80    2.50
   2   8   6   13.00    2.00
  -2  -8   6   12.00    1.60
  -2  -8   6   10.50    1.70
   2   8   6   10.00    2.10
   2  -8  -6   11.00    2.10
  -2   8   8   23.30    3.00
  -2   8   8   20.40    3.20
  -2   8   8   19.00    2.60
   2  -8   8   18.70    2.50
  -2  -8  -8   21.70    2.90
   2   8   8   19.40    3.10
   2  -8  -8   17.50    2.80
   2   8   8   14.40    2.40
  -2  -8   8   17.80    2.40
  -2  -8   8   18.20    2.30
   2   8   8   22.00    3.20
   2  -8  10  456.85   14.00
  -2   8  10  486.65   15.30
  -2   8  10  437.46   14.20
   2   8  10  459.75   14.90
   2   8  10  492.75   15.00
   3  -8   1   64.09    2.50
  -3   8   1   63.19    2.80
  -3  -8  -1   70.29    2.80
  -3  -8  -1   62.49    2.70
   3  -8   1   65.29    2.80
   3   8  -1   63.69    2.40
   3  -8  -1   68.69    2.80
   3  -8  -1   64.59    2.80
   3   8   1   66.79    2.80
  -3  -8   1   62.09    2.40
  -3  -8   1   66.89    2.80
  -3   8  -1   64.49    2.60
   3  -8   3  616.84   13.80
  -3  -8  -3  565.84   14.80
  -3   8   3  562.34   14.80
  -3   8   3  574.74   14.90
   3  -8   3  568.94   14.40
   3  -8   3  584.74   14.50
   3  -8  -3  570.64   14.60
  -3   8  -3  585.74   13.90
   3   8   3  565.24   14.70
   3  -8  -3  577.24   15.00
   3   8   3  552.94   14.70
  -3   8   5  108.89    4.60
   3  -8   5  107.49    3.70
  -3   8   5  108.79    4.80
  -3   8   5  109.69    4.60
  -3  -8  -5   99.59    4.60
   3  -8   5  107.09    4.20
   3   8   5  107.99    4.40
   3  -8  -5  100.99    4.50
  -3  -8   5  110.19    4.40
   3   8   5  109.89    4.70
  -3  -8   5  117.39    3.90
   3  -8  -5  110.79    4.00
  -3   8   7  178.38    6.70
  -3   8   7  182.88    7.30
  -3   8   7  169.98    6.40
  -3  -8  -7  173.48    6.60
   3  -8   7  176.88    6.40
   3  -8  -7  171.58    6.90
  -3  -8   7  178.38    6.50
   3   8   7  170.28    6.50
   3   8   7  177.18    7.00
   3   8   7  183.18    7.10
  -3  -8   7  186.18    5.80
   3  -8   9   10.60    2.80
  -3   8   9   11.30    3.00
  -3   8   9   12.90    2.90
   3   8   9    4.60    2.70
   3   8   9   15.50    2.90
   4  -8   0 1798.82   42.10
  -4  -8   0 1817.02   42.00
   4  -8   0 1732.63   42.20
  -4   8   0 1804.32   42.20
   4   8   0 1823.02   42.00
  -4   8   2  652.83   16.90
   4  -8   2  690.13   16.40
  -4  -8  -2  657.03   16.90
  -4   8   2  683.33   16.90
   4   8  -2  679.13   16.20
   4  -8   2  679.83   16.80
   4   8   2  688.83   17.00
   4  -8  -2  681.63   17.10
   4  -8  -2  662.13   16.80
  -4   8  -2  665.53   16.40
   4  -8   4   -0.10    1.10
  -4   8   4    0.10    1.30
   4  -8   4    1.70    0.90
  -4   8   4    0.30    1.30
  -4  -8  -4    1.00    1.20
   4  -8  -4    2.00    1.30
   4   8   4    0.90    1.20
   4  -8  -4    1.10    1.00
   4   8   4    1.60    1.30
  -4   8  -4    0.60    0.60
  -4  -8   4    0.80    1.20
  -4  -8  -6  252.57    8.30
  -4   8   6  251.87    8.10
  -4   8   6  246.78    8.10
   4  -8   6  240.58    7.80
  -4   8   6  239.98    8.50
  -4  -8   6  260.37    8.10
   4   8   6  247.98    8.00
   4   8   6  261.67    8.40
   4  -8  -6  261.97    8.50
  -4   8   8  105.89    5.80
  -4   8   8  100.29    5.00
  -4   8   8   85.59    4.80
   4  -8   8  103.29    5.10
  -4  -8  -8  109.69    5.30
   4  -8  -8  117.09    5.70
   4   8   8  103.39    5.70
  -4  -8   8  107.59    5.40
   4   8   8   98.89    5.00
   4   8   8  107.79    6.10
   5   8  -1   24.20    1.70
   5  -8   1   20.80    1.80
   5  -8   1   22.20    1.70
  -5  -8  -1   23.60    1.90
  -5   8   1   25.70    2.00
  -5   8   1   25.50    1.90
  -5   8  -1   26.10    1.40
   5   8   1   26.00    1.90
   5  -8  -1   23.70    1.90
  -5   8  -1   24.50    1.80
   5  -8  -1   23.60    2.00
   5  -8   3  227.78    6.80
   5  -8   3  239.48    6.20
   5  -8   3  213.58    6.80
  -5  -8  -3  227.48    7.10
   5   8  -3  224.78    6.20
  -5   8   3  225.08    7.10
  -5   8   3  241.18    7.30
  -5   8  -3  225.88    6.40
   5   8   3  222.78    6.80
   5   8   3  231.78    7.10
   5  -8  -3  229.58    7.20
   5  -8  -3  231.98    6.90
  -5   8   5  270.07    8.50
  -5  -8  -5  272.07    8.60
  -5   8   5  275.57    8.80
   5  -8   5  281.07    7.70
   5  -8   5  252.67    8.10
   5   8   5  264.77    8.40
   5   8   5  262.97    8.30
  -5  -8   5  276.27    8.50
   5  -8  -5  269.87    8.70
   5  -8  -5  275.37    7.90
  -5  -8  -7  316.57   10.10
   5  -8   7  317.27    9.90
  -5   8   7  313.87    9.70
  -5   8   7  321.37   10.00
  -5   8   7  315.27   10.50
   5   8   7  310.37    9.90
   5   8   7  301.27   10.10
   5  -8  -7  312.27   10.30
  -5  -8   7  330.17   10.20
  -5   8   9    6.90    2.80
  -5   8   9   11.10    2.70
   5  -8   9    7.80    2.60
   5   8   9    6.20    3.00
  -5  -8   9    7.30    2.70
   5   8   9    3.60    2.40
  -6   8   0  645.34   15.50
  -6   8   0  599.24   15.90
   6  -8   0  640.94   16.00
   6  -8   0  629.94   16.10
   6   8   0  631.84   15.80
   6   8   0  637.34   15.30
   6  -8   2  897.61   20.90
   6  -8   2  851.01   21.20
  -6   8   2  843.42   21.40
  -6   8   2  872.91   21.30
   6   8   2  882.81   21.40
   6   8   2  857.91   20.90
  -6   8  -2  845.62   21.00
   6  -8  -2  850.31   21.50
   6  -8  -2  841.52   21.30
  -6   8   4  147.49    5.50
  -6  -8  -4  155.08    5.70
  -6   8   4  147.29    5.70
   6  -8   4  154.88    5.10
   6   8  -4  152.58    4.60
   6  -8   4  141.79    5.30
  -6  -8   4  149.29    5.60
   6   8   4  151.38    5.40
   6  -8  -4  146.79    5.20
   6   8   4  147.59    5.60
   6  -8  -4  152.18    5.70
  -6   8  -4  148.89    4.70
  -6   8   6    2.20    2.00
  -6   8   6    1.10    1.40
  -6  -8  -6    1.10    1.70
  -6   8   6    1.00    1.80
   6  -8   6    0.60    1.70
   6  -8  -6    4.10    2.10
   6   8   6    3.60    1.90
   6   8   6    7.00    1.90
  -6  -8   6    3.90    2.00
  -6   8   8    5.50    2.20
  -6   8   8    3.00    1.80
  -6   8   8    0.80    2.50
   6  -8   8    7.30    2.70
   6   8   8   -0.90    2.40
   6   8   8    6.30    2.10
   6  -8  -8    5.50    2.50
  -6  -8   8    4.50    2.50
   6   8   8    4.60    2.30
  -7   8   1  162.68    5.50
  -7   8   1  163.58    5.20
   7  -8   1  163.48    5.50
   7  -8   1  169.18    5.40
   7  -8  -1  162.48    5.50
   7   8   1  172.68    4.90
  -7   8  -1  159.38    5.30
   7   8   1  162.78    5.40
   7  -8  -1  161.68    5.60
   7  -8   3   79.99    3.60
  -7   8   3   70.39    3.70
   7  -8   3   74.79    3.60
  -7   8   3   82.19    3.80
   7   8  -3   77.59    3.20
   7  -8   3   82.49    3.20
  -7   8  -3   79.59    3.30
   7   8   3   77.99    3.70
   7  -8  -3   78.19    3.50
   7  -8  -3   75.69    3.80
   7   8   3   76.99    3.40
   7  -8   5  393.26   11.60
   7  -8   5  420.56   11.20
  -7   8   5  414.96   12.30
  -7   8   5  425.16   12.00
   7   8   5  412.76   11.90
   7   8   5  401.16   11.60
   7  -8  -5  400.26   12.00
   7  -8  -5  424.16   11.40
  -7  -8   5  399.46   12.10
  -7   8   7    3.60    1.80
   7  -8   7    1.70    2.30
  -7   8   7    5.20    2.50
  -7   8   7    7.30    2.30
   7   8   7    3.90    2.30
   7  -8  -7    2.20    2.40
  -7  -8   7    6.90    2.40
   7   8   7    3.70    2.00
  -7   8   9    6.00    3.40
   7  -8   9    6.90    3.20
   7   8   9    5.70    3.00
  -7  -8   9   10.20    3.10
   8  -8   0 2289.47   55.19
  -8   8   0 2459.05   54.49
  -8   8   0 2292.67   55.19
   8  -8   2    3.70    1.40
  -8   8   2    3.60    1.30
   8  -8   2    2.60    1.20
  -8   8   2    0.70    1.50
  -8   8  -2    3.10    1.30
   8  -8  -2    1.60    1.30
   8   8   2    2.10    1.40
   8  -8  -2    1.20    1.30
   8   8   2    2.20    1.10
   8  -8   4  117.09    4.50
   8  -8   4  109.39    4.70
   8   8  -4  113.19    4.20
  -8   8   4  111.19    5.10
   8  -8   4  113.29    4.50
  -8   8   4  110.49    4.90
   8   8   4  105.39    4.80
  -8   8  -4  114.79    4.20
   8  -8  -4  119.09    5.20
   8  -8  -4  122.39    4.70
  -8  -8   4  118.79    5.20
   8   8   4  107.79    4.40
  -8   8   6  197.08    7.80
   8  -8   6  200.88    7.30
  -8   8   6  193.98    7.30
  -8   8   6  188.78    6.60
   8   8   6  201.78    7.20
  -8  -8   6  195.98    7.80
   8  -8  -6  203.08    7.80
   8   8   6  201.88    7.30
  -8   8   8  130.19    7.30
  -8   8   8  132.59    8.30
   8  -8   8  132.89    6.50
  -8  -8   8  148.09    7.20
   8  -8  -8  134.69    6.80
   8   8   8  140.09    7.00
   9  -8   1    3.20    1.30
  -9   8   1    4.00    1.20
   9  -8   1    2.40    1.40
  -9   8   1    3.20    1.60
   9  -8  -1    3.30    1.50
   9  -8  -1    1.40    1.30
  -9   8  -1    0.30    1.40
  -9   8   3   76.99    4.10
   9  -8   3   67.89    3.40
   9   8  -3   75.89    3.60
  -9   8   3   75.09    4.10
   9  -8   3   71.19    3.70
   9  -8  -3   74.19    3.80
   9   8   3   80.59    3.50
   9  -8  -3   71.59    4.20
  -9   8  -3   69.09    3.60
   9  -8   5  288.97    9.00
  -9   8   5  300.57   10.10
   9  -8   5  298.87    9.60
  -9   8   5  306.17    9.80
   9   8   5  305.37    9.80
   9  -8  -5  318.57    9.40
   9  -8  -5  312.97   10.20
  -9  -8   5  299.97   10.10
   9   8   5  291.37    9.30
   9  -8   7  100.69    5.60
  -9   8   7  100.59    5.60
  -9   8   7   98.89    6.20
  -9  -8   7  112.19    6.20
   9   8   7  111.49    5.60
   9  -8  -7  113.99    5.90
  10  -8   0  341.77   10.40
  10  -8   0  362.36   10.50
 -10   8   0  359.96   10.50
  10  -8   2  780.82   21.10
  10  -8   2  824.62   20.90
 -10   8   2  804.92   21.40
 -10   8   2  948.21   21.20
  10   8  -2  813.12   20.90
  10  -8  -2  822.72   21.50
 -10   8  -2  815.62   21.10
  10  -8  -2  785.22   21.10
 -10   8   4  108.99    5.30
 -10   8   4  105.79    5.20
  10   8  -4  104.19    4.50
  10  -8   4  100.89    4.70
  10  -8  -4  110.49    5.00
  10   8   4  105.29    4.50
 -10   8  -4  105.39    4.50
  10  -8  -4   99.09    5.20
 -10   8   6   13.30    2.70
  10  -8   6   11.10    2.70
 -10   8   6   10.70    2.70
 -10  -8   6    9.80    2.90
  10  -8  -6   10.10    2.90
  10   8   6    8.90    2.30
 -10   8   8    2.50    2.60
  10  -8   8   -0.10    2.60
  10  -8  -8    1.70    2.80
 -10  -8   8   -1.10    2.80
  10   8   8    1.70    2.70
  11  -8   1   15.40    2.30
  11  -8   1   11.80    2.20
 -11   8   1   16.40    2.70
  11   8  -1   14.40    2.30
  11  -8  -1   11.30    2.10
  11  -8  -1   18.70    2.70
 -11   8  -1   17.20    2.40
 -11   8   3  205.78    7.50
  11  -8   3  206.88    7.00
 -11   8   3  206.48    7.80
  11  -8   3  195.78    7.30
  11   8  -3  206.28    7.10
  11  -8  -3  217.98    7.60
 -11   8  -3  205.48    7.10
  11  -8  -3  205.78    7.70
 -11   8   5   47.30    4.40
  11  -8   5   50.99    3.60
  11  -8   5   46.60    3.90
 -11   8   5   54.99    4.20
  11   8   5   51.09    3.70
  11  -8  -5   47.50    4.30
  11  -8  -5   47.50    3.70
  11  -8   7  123.79    6.30
 -11   8   7  128.59    7.10
 -11   8   7  113.09    6.20
  11  -8  -7  121.49    6.50
  11   8   7  121.29    6.20
  12  -8   0  420.16   12.40
 -12   8   0  415.86   12.50
  12   8   0  421.86   12.30
  12  -8   0  390.16   12.20
  12   8  -2   77.69    4.30
  12  -8   2   80.09    4.50
  12  -8   2   78.49    4.60
 -12   8   2   80.49    4.80
  12  -8  -2   82.19    5.10
  12  -8  -2   83.29    4.70
 -12   8  -2   89.69    4.90
  12   8  -4    0.90    1.80
  12  -8   4    1.50    1.90
 -12   8   4    0.30    2.00
 -12   8   4    1.80    2.40
  12  -8  -4    1.00    2.30
 -12   8  -4    3.90    2.00
  12  -8  -4    3.60    2.10
 -12   8   6   36.40    4.20
  12  -8   6   36.60    3.90
 -12   8   6   38.60    3.90
  12  -8  -6   43.30    4.70
  13  -8   1   16.30    2.80
  13   8  -1   12.40    2.60
 -13   8   1   14.70    3.00
  13  -8   1    9.30    2.50
  13  -8  -1   14.60    2.90
 -13   8  -1   12.80    2.80
  13   8   1   15.80    2.90
  13  -8  -1   13.20    2.80
 -13   8   3   59.19    5.00
  13  -8   3   63.69    4.30
  13  -8   3   62.29    4.20
  13   8  -3   66.09    4.50
  13  -8  -3   67.99    4.40
  13  -8  -3   65.89    4.80
 -13   8  -3   59.99    4.50
  13  -8   5  121.39    5.80
 -13   8   5  127.99    6.70
 -13   8   5  122.59    6.40
  13  -8  -5  122.19    6.00
  13  -8  -5  128.29    6.80
  14  -8   0  387.76   12.30
  14  -8   0  372.76   12.20
 -14   8   0  392.26   12.40
  14   8   0  379.76   12.10
  14  -8   2  322.57   10.70
  14   8  -2  316.47   10.70
 -14   8   2  322.57   11.30
  14  -8   2  319.77   10.80
 -14   8  -2  330.27   11.00
  14  -8  -2  317.17   10.80
  14   8   2  322.07   11.00
  14  -8  -2  326.67   11.20
  14  -8   4   44.70    4.10
 -14   8   4   54.29    4.90
 -14   8  -4   42.20    4.00
  14  -8  -4   43.00    4.10
  14  -8  -4   46.10    4.90
  14   8   4   36.60    4.20
 -15   8   1    8.30    2.90
  15  -8   1    9.00    2.90
  15  -8   1    9.00    2.80
  15   8  -1    9.30    2.90
 -15   8  -1   12.90    3.10
  15   8   1   10.30    3.10
  15  -8  -1    9.10    3.00
  15  -8  -1    9.80    2.90
  15  -8   3   14.70    3.00
  15   8  -3   13.90    3.10
 -15   8   3   18.60    3.70
  15  -8   3   16.20    3.30
  15  -8  -3   13.50    3.20
  15   8   3   12.80    3.30
  15  -8  -3   21.60    4.00
 -15   8  -3   14.10    3.20
 -16   8   0  525.95   16.00
  16  -8   0  514.45   15.90
  16   8   0  485.85   15.50
   0  -9  -1 1388.06   33.10
   0  -9   1 1387.96   33.10
   0  -9  -1 1462.35   33.30
   0   9   1 1393.16   33.10
   0  -9   1 1397.86   32.60
   0   9  -1 1353.86   32.70
   0  -9   3 3558.44   88.59
   0  -9  -3 3777.22   88.09
   0   9   3 3936.31   87.99
   0  -9  -3 3757.02   87.69
   0   9  -3 3764.12   87.99
   0  -9   3 3989.00   87.79
   0  -9   5  555.34   13.80
   0  -9  -5  557.74   15.10
   0  -9  -5  569.84   14.20
   0   9   5  557.74   15.20
   0   9   5  558.64   14.80
   0  -9   5  549.74   14.30
   0   9   7  444.56   13.10
   0   9   7  431.56   13.20
   0   9   7  426.16   12.50
   0  -9   7  433.26   12.10
   0  -9  -7  446.16   13.00
   0   9   9  595.24   17.30
   0   9   9  547.85   16.60
   0  -9   9  563.44   15.70
   0  -9  -9  560.44   16.40
  -1  -9   0   -0.50    0.70
  -1  -9   0   -0.10    0.70
   1  -9   0    0.90    0.80
   1   9   0    1.90    0.90
  -1   9   0    0.40    0.70
   1  -9   0    5.10    1.00
   1  -9   2  611.94   14.90
   1  -9   2  639.14   15.60
  -1  -9  -2  637.34   15.80
  -1   9   2  591.34   15.70
   1   9  -2  628.04   15.00
  -1  -9  -2  610.14   15.60
  -1  -9   2  621.04   14.80
  -1   9  -2  613.84   15.00
   1   9   2  635.44   15.80
   1  -9  -2  616.04   15.70
   1  -9  -2  629.64   15.80
  -1  -9   2  633.24   15.60
  -1  -9  -4  162.18    5.70
   1  -9   4  162.38    5.00
  -1   9   4  157.68    5.60
  -1  -9  -4  169.18    5.30
   1  -9   4  165.18    5.30
   1   9   4  161.78    5.60
   1  -9  -4  167.28    5.80
   1  -9  -4  168.68    5.30
  -1  -9   4  171.48    5.00
  -1  -9  -6   14.40    2.30
  -1   9   6   15.40    2.40
  -1   9   6   16.40    2.40
  -1   9   6   21.50    2.50
   1  -9   6   14.30    1.90
   1  -9  -6   17.90    2.50
   1   9   6   14.60    2.10
   1   9   6   13.60    2.40
  -1  -9   6   14.50    1.90
   1  -9   8  309.57    9.80
  -1   9   8  303.07   10.80
  -1   9   8  321.57   10.70
  -1   9   8  317.97    9.90
  -1  -9  -8  310.87   10.30
   1   9   8  313.77   10.60
   1  -9  -8  296.07   10.20
   1   9   8  309.37   10.80
   1   9   8  303.37    9.80
  -1  -9   8  318.87    9.50
   2  -9   1 1755.32   40.70
   2   9  -1 1741.03   40.60
  -2   9   1 1767.42   41.10
  -2  -9  -1 1808.82   41.20
  -2  -9  -1 1790.42   41.00
   2  -9   1 1667.43   41.00
  -2   9  -1 1710.23   40.70
   2  -9  -1 1751.62   41.10
  -2  -9   1 1801.62   40.50
   2  -9  -1 1685.43   41.10
  -2  -9   1 1738.13   41.00
   2   9   1 1707.53   41.00
   2   9  -3  999.60   22.60
   2  -9   3  957.60   23.40
  -2  -9  -3  983.20   23.60
  -2   9   3  980.80   23.90
   2  -9   3  972.20   22.50
  -2  -9  -3  974.70   23.90
   2  -9  -3  929.91   23.90
   2  -9  -3  953.90   23.60
  -2   9  -3  986.50   22.80
   2   9   3  981.80   23.80
  -2  -9   3  935.81   23.30
  -2  -9  -5  698.23   17.70
  -2   9   5  625.24   17.60
   2  -9   5  691.43   16.50
   2  -9   5  669.93   17.10
  -2   9   5  663.03   17.40
  -2   9   5  649.34   17.60
   2  -9  -5  696.53   16.90
   2  -9  -5  656.83   17.60
   2   9   5  675.43   17.70
   2   9   5  663.63   17.40
  -2  -9  -7  815.32   21.50
  -2   9   7  785.02   21.40
   2  -9   7  797.22   20.80
  -2   9   7  802.32   21.10
  -2   9   7  823.02   22.00
   2   9   7  803.32   21.70
   2   9   7  794.22   21.10
  -2  -9   7  836.12   20.90
   2   9   7  816.22   21.80
   2  -9  -7  824.82   21.50
  -2  -9   7  822.92   20.40
  -2   9   9  275.77    9.80
  -2   9   9  263.27   10.20
   2  -9   9  253.07    8.90
  -2  -9  -9  263.17    9.50
   2  -9  -9  255.67    9.50
   2   9   9  275.27   10.30
   2   9   9  260.87   10.00
  -3   9   0   -0.70    0.80
  -3  -9   0    1.30    0.90
   3  -9   0   -0.30    0.80
   3  -9   0    1.70    1.00
  -3  -9   0    1.90    0.80
   3   9   0    0.10    0.80
  -3  -9  -2  181.58    5.80
  -3  -9  -2  177.68    5.70
  -3   9   2  170.58    5.70
   3   9  -2  178.98    5.00
   3  -9   2  188.08    5.10
   3  -9   2  180.18    5.60
   3   9   2  175.28    5.70
   3  -9  -2  172.68    5.80
   3  -9  -2  178.08    5.70
  -3   9  -2  181.28    5.20
  -3   9   4  117.59    4.80
   3  -9   4  129.29    4.30
   3  -9   4  118.69    4.50
  -3   9   4  123.29    4.80
  -3  -9  -4  119.79    4.80
   3   9   4  126.29    4.70
   3  -9  -4  118.99    4.80
   3  -9  -4  129.49    4.50
   3   9   4  117.49    4.80
  -3   9   6  149.19    5.90
  -3  -9  -6  158.18    6.30
   3  -9   6  150.38    5.60
  -3   9   6  147.89    6.30
  -3   9   6  148.59    6.00
   3  -9  -6  165.58    6.30
   3   9   6  150.68    6.40
  -3  -9   6  157.18    5.80
   3   9   6  166.48    6.10
  -3  -9  -8  147.39    6.60
  -3   9   8  145.19    6.20
  -3   9   8  153.18    7.30
   3  -9   8  151.38    6.50
  -3   9   8  143.39    6.60
   3   9   8  149.99    6.30
   3   9   8  158.38    7.10
   3   9   8  156.08    6.90
  -3  -9   8  148.09    6.20
   3  -9  -8  154.38    6.60
   4   9  -1  386.26   10.00
   4  -9   1  404.16   10.20
  -4   9   1  384.76   10.50
   4  -9   1  401.26   10.60
  -4  -9  -1  389.06   10.40
   4  -9  -1  405.56   10.60
   4   9   1  379.26   10.40
  -4   9  -1  379.66   10.20
   4  -9  -1  374.36   10.50
   4  -9   3 1848.62   41.40
  -4  -9  -3 1757.32   42.50
   4  -9   3 1801.72   42.10
  -4   9   3 1763.92   42.50
  -4   9   3 1780.52   42.50
  -4   9  -3 1814.82   41.60
   4   9   3 1786.82   42.40
   4   9   3 1767.72   42.50
   4  -9  -3 1729.63   42.60
   4  -9  -3 1797.02   42.30
  -4   9   5  322.17    9.90
  -4   9   5  322.37   10.30
   4  -9   5  331.37    9.10
  -4  -9  -5  336.07   10.10
   4  -9   5  333.17    9.60
   4   9   5  323.47    9.90
   4   9   5  338.17    9.90
   4  -9  -5  343.97    9.40
  -4  -9   5  335.37    9.80
   4  -9  -5  333.27   10.10
  -4   9   7  259.77    8.90
  -4  -9  -7  274.07    9.20
  -4   9   7  267.27    9.60
   4  -9   7  261.27    8.70
  -4   9   7  275.77    9.00
   4  -9  -7  263.17    9.20
   4   9   7  268.27    8.90
   4   9   7  266.77    9.30
  -4  -9   7  280.57    8.90
  -4   9   9  451.75   13.70
   4  -9   9  434.26   13.70
  -4   9   9  472.65   14.90
   4  -9  -9  455.35   14.10
   4   9   9  474.85   14.70
   4   9   9  459.65   14.60
   5  -9   0   -0.10    1.10
  -5   9   0    1.80    1.00
   5   9   0   -1.40    0.80
  -5   9   0    1.40    0.80
   5  -9   0    0.80    1.00
  -5  -9  -2  551.24   14.10
  -5   9   2  523.25   14.00
   5  -9   2  537.65   13.90
   5  -9   2  549.35   13.50
   5   9  -2  545.05   13.40
  -5   9   2  545.75   14.20
   5  -9  -2  544.25   14.20
   5   9   2  517.95   13.70
  -5   9  -2  546.75   13.60
   5   9   2  521.75   14.00
   5  -9  -2  523.85   14.00
   5  -9   4  451.25   11.90
  -5   9   4  440.86   12.60
   5  -9   4  435.46   12.10
  -5  -9  -4  452.75   12.50
  -5   9   4  440.36   12.40
   5  -9  -4  449.46   12.60
   5  -9  -4  457.45   12.00
   5   9   4  442.06   12.40
   5   9   4  436.46   12.20
  -5   9   6   31.30    3.00
   5  -9   6   34.10    3.10
  -5   9   6   30.10    3.20
  -5  -9  -6   36.60    3.40
  -5   9   6   31.20    3.00
   5  -9  -6   39.80    3.60
   5   9   6   33.30    3.30
   5   9   6   42.00    3.50
  -5  -9   6   37.60    3.30
  -5   9   8  157.68    6.60
  -5  -9  -8  156.88    7.00
   5  -9   8  161.78    6.80
  -5   9   8  166.58    7.70
  -5   9   8  151.58    6.60
   5   9   8  165.08    6.80
  -5  -9   8  171.08    7.00
   5   9   8  158.58    7.30
   5  -9  -8  159.58    7.20
   5   9   8  166.68    7.30
   6  -9   1 1506.75   35.10
  -6   9   1 1447.16   35.40
   6   9  -1 1473.65   35.00
   6  -9   1 1410.86   35.40
  -6   9   1 1507.65   35.10
   6  -9  -1 1424.46   35.40
  -6   9  -1 1554.94   34.60
  -6   9  -1 1484.55   35.20
   6   9   1 1494.55   34.80
   6   9   1 1446.96   35.30
   6  -9  -1 1492.65   35.50
   6  -9   3  475.85   11.70
  -6   9   3  455.35   12.60
  -6  -9  -3  467.05   12.70
   6  -9   3  457.95   12.30
  -6   9   3  444.06   12.60
   6   9  -3  453.55   11.70
   6  -9  -3  470.65   12.50
   6   9   3  454.35   12.20
  -6   9  -3  455.95   11.90
   6   9   3  446.16   12.50
   6  -9  -3  459.85   12.80
  -6  -9  -5  785.32   20.40
  -6   9   5  754.52   20.10
  -6   9   5  775.42   20.50
   6  -9   5  796.42   19.40
   6  -9   5  744.23   19.80
   6  -9  -5  815.52   19.70
   6  -9  -5  776.62   20.40
   6   9   5  750.42   20.10
   6   9   5  740.53   19.90
  -6  -9   5  762.92   20.20
  -6   9   7  646.64   18.80
  -6   9   7  654.43   17.80
  -6   9   7  665.33   18.20
   6  -9   7  670.43   18.20
   6   9   7  663.83   18.40
   6   9   7  665.33   18.20
   6  -9  -7  667.43   18.50
  -6  -9   7  671.53   18.30
  -6   9   9  215.58    9.40
   6  -9   9  215.88    8.50
   6  -9  -9  201.98    8.50
   6   9   9  200.18    9.10
  -6  -9   9  214.68    8.60
   7  -9   0    0.10    1.00
  -7   9   0    0.50    1.10
   7   9   0    0.30    0.80
   7  -9   0    4.30    1.40
  -7   9   0    0.40    0.80
   7   9   0    2.40    1.20
  -7   9   2  193.88    6.50
   7  -9   2  182.98    5.80
   7  -9   2  176.58    6.10
  -7   9   2  202.08    6.30
   7   9   2  186.78    6.30
   7   9   2  190.48    5.80
   7  -9  -2  183.78    6.20
   7  -9  -2  180.18    6.40
  -7   9  -2  180.78    5.90
  -7   9   4   12.30    2.10
   7  -9   4    8.10    1.90
   7  -9   4   10.80    1.70
  -7   9   4   11.50    2.20
   7  -9  -4   11.50    2.20
   7   9   4    7.00    1.90
   7  -9  -4    7.90    1.70
  -7   9  -4   10.30    1.50
   7   9   4    8.80    1.90
   7  -9   6   38.40    3.50
  -7   9   6   45.90    4.30
  -7   9   6   40.90    3.30
  -7   9   6   44.40    3.60
  -7  -9   6   49.00    4.10
   7   9   6   41.60    3.70
   7  -9  -6   39.20    3.80
   7   9   6   46.00    3.60
  -7   9   8  220.08    8.20
  -7   9   8  209.28    9.00
   7  -9   8  210.78    8.30
   7   9   8  214.68    8.50
   7  -9  -8  226.08    8.70
  -7  -9   8  213.08    8.50
   7   9   8  202.68    8.10
   7   9   8  210.68    8.50
  -8   9   1  976.30   22.80
   8  -9   1  912.61   23.20
  -8   9   1  935.01   23.30
   8  -9   1  923.61   23.00
  -8   9  -1  938.51   23.10
   8  -9  -1  893.21   23.20
   8  -9  -1  877.71   23.10
   8   9   1  903.41   23.10
   8   9   1  971.30   22.20
   8  -9   3 1435.26   33.30
  -8   9   3 1388.96   34.20
   8  -9   3 1334.07   33.70
  -8   9   3 1425.96   34.20
   8   9  -3 1442.96   33.40
  -8   9  -3 1394.86   33.50
   8  -9  -3 1360.36   33.80
   8   9   3 1353.36   34.10
   8   9   3 1415.46   33.40
   8  -9  -3 1370.76   34.30
   8  -9   5  614.34   17.10
   8  -9   5  633.74   16.60
  -8   9   5  623.24   17.30
  -8   9   5  621.34   17.60
   8   9   5  640.04   17.00
   8   9   5  626.24   17.30
   8  -9  -5  648.04   17.60
   8  -9  -5  669.03   16.90
  -8   9   7  254.27    9.10
   8  -9   7  257.37    9.20
  -8   9   7  255.67    9.80
  -8  -9   7  262.17    9.60
   8  -9  -7  269.67    9.70
   8   9   7  248.18    9.10
   8   9   7  253.17    9.00
   9  -9   0    1.40    1.50
  -9   9   0   -0.10    1.40
   9  -9   0    1.30    1.40
   9  -9   2  361.56   10.40
   9  -9   2  356.16   10.70
  -9   9   2  377.86   10.60
  -9   9   2  375.26   11.00
   9   9  -2  359.76   10.30
   9  -9  -2  374.96   11.10
   9  -9  -2  368.66   10.80
   9   9   2  380.66    9.90
  -9   9  -2  367.16   10.50
  -9   9   4  187.88    7.10
  -9   9   4  190.08    7.20
   9  -9   4  195.48    6.70
   9  -9  -4  190.18    6.80
   9  -9  -4  198.58    7.40
   9   9   4  188.08    6.40
  -9   9  -4  189.78    6.30
   9   9   4  184.38    7.00
   9  -9   6    6.70    2.40
  -9   9   6    1.70    2.40
  -9   9   6    2.00    2.10
   9   9   6    8.10    2.40
   9  -9  -6    4.80    2.50
   9   9   6    5.70    2.20
  -9   9   8  177.18    8.30
   9  -9   8  185.58    8.00
   9   9   8  173.68    8.00
  -9  -9   8  177.98    8.30
   9  -9  -8  189.08    8.30
  10  -9   1  977.00   24.20
 -10   9   1  954.50   24.50
  10  -9   1  942.41   24.40
  10  -9  -1  969.20   24.50
  10  -9  -1  927.81   24.40
 -10   9  -1  992.40   24.40
 -10   9   3  155.08    6.10
 -10   9   3  149.09    6.30
  10  -9   3  143.49    5.40
  10   9  -3  151.68    5.70
  10  -9   3  147.99    5.90
 -10   9  -3  145.99    5.70
  10  -9  -3  154.78    6.50
  10  -9  -3  152.88    6.00
 -10   9   5  622.54   17.40
 -10   9   5  599.34   17.50
  10  -9   5  598.84   16.60
  10  -9  -5  647.24   16.90
  10  -9  -5  614.84   17.60
  10   9   5  613.14   16.60
  10  -9   7  335.67   11.40
 -10   9   7  336.37   11.40
 -10   9   7  356.16   12.30
  10  -9  -7  356.76   12.00
  10   9   7  330.27   11.20
  11  -9   0    0.30    1.80
 -11   9   0    2.00    1.80
  11  -9   0   -0.50    1.60
  11   9  -2  105.09    4.80
 -11   9   2  107.09    5.30
  11  -9   2   97.79    4.70
  11  -9   2  111.89    5.00
  11  -9  -2   99.29    4.90
  11  -9  -2   91.99    5.00
 -11   9  -2   98.79    4.90
  11  -9   4   68.59    4.20
 -11   9   4   68.29    4.60
 -11   9   4   74.69    4.80
 -11   9  -4   71.89    4.10
  11  -9  -4   81.59    4.40
  11  -9  -4   83.19    5.00
 -11   9   6   60.99    5.00
 -11   9   6   65.59    5.30
  11   9   6   54.29    4.40
  11  -9  -6   65.69    5.40
  12   9  -1  266.87    8.90
  12  -9   1  272.07    9.10
 -12   9   1  279.57    9.40
  12  -9   1  267.77    9.20
  12  -9  -1  271.37    9.30
 -12   9  -1  276.47    9.20
  12  -9  -1  263.77    9.20
  12  -9   3  371.96   11.80
  12  -9   3  378.66   11.40
 -12   9   3  394.56   12.50
  12   9  -3  400.56   11.70
  12  -9  -3  389.36   12.40
  12  -9  -3  390.16   12.00
 -12   9  -3  391.26   11.80
 -12   9   5  327.07   11.20
  12  -9   5  319.27   10.50
 -12   9   5  327.07   11.30
  12  -9  -5  337.07   11.60
  13  -9   0    1.50    2.10
  13  -9   0    0.10    1.90
  13   9   0    0.80    2.00
 -13   9   0   -0.20    2.10
 -13   9   2  115.29    6.00
  13   9  -2  113.49    5.70
  13  -9   2  110.89    5.60
  13  -9   2  119.39    6.00
  13  -9  -2  117.59    6.10
 -13   9  -2  121.89    6.00
  13  -9  -2  120.39    6.10
  13  -9   4   69.79    4.70
 -13   9   4   73.09    5.20
 -13   9  -4   66.69    4.70
  13  -9  -4   72.59    4.90
  13  -9  -4   72.39    5.30
  14  -9   1  519.15   15.50
  14   9  -1  531.05   15.40
  14  -9   1  524.65   15.60
 -14   9   1  537.65   16.00
  14  -9  -1  504.75   15.50
  14   9   1  510.15   15.50
  14  -9  -1  534.65   15.90
 -14   9  -1  521.75   15.70
 -14   9   3  102.69    6.00
  14  -9   3   92.89    5.40
  14   9  -3   88.09    5.40
  14  -9   3   90.19    5.20
  14   9   3   99.09    6.00
  14  -9  -3   93.49    5.50
  14  -9  -3   91.19    6.20
 -14   9  -3   87.49    5.20
  15  -9   0    1.20    2.60
  15  -9   0   -2.60    2.30
  15   9   0   -0.60    2.60
 -15   9   0    0.60    2.90
  15  -9   2  138.69    7.00
  15  -9   2  127.59    6.60
 -15   9   2  129.79    7.00
  15   9  -2  129.09    6.60
  15  -9  -2  125.19    6.80
 -15   9  -2  127.09    6.50
  15   9   2  122.19    6.70
  15  -9  -2  132.09    7.00
   0 -10   0 1212.98   29.40
   0  10   0 1226.68   29.50
   0 -10   0 1282.07   29.90
   0 -10   2   66.99    2.40
   0  10   2   67.39    3.20
   0  10  -2   66.99    2.50
   0 -10  -2   68.19    3.10
   0 -10   2   66.79    2.90
   0 -10  -2   69.79    3.20
   0  10   4   91.29    4.00
   0 -10  -4   89.99    4.10
   0 -10   4   91.39    3.50
   0 -10  -4   92.99    3.70
   0  10   6 1751.02   42.90
   0  10   6 1726.63   43.00
   0 -10   6 1726.43   41.80
   0 -10  -6 1807.62   42.80
   0  10   6 1764.12   42.40
   0 -10  -8   -1.10    2.10
   0  10   8    1.20    2.00
   0  10   8    0.10    2.30
   0 -10   8    0.10    1.70
   0  10   8    0.00    2.10
   1 -10   1  377.26   10.10
  -1 -10  -1  386.16   10.10
  -1  10   1  366.26   10.00
   1 -10   1  372.56    9.60
   1  10  -1  374.36    9.70
  -1 -10   1  378.26   10.10
   1  10   1  373.36   10.00
  -1 -10   1  378.76    9.60
   1 -10  -1  359.86   10.10
  -1  10  -1  379.96    9.70
   1 -10  -1  377.46   10.10
  -1 -10  -3   17.60    1.80
  -1 -10  -3   14.90    1.80
   1 -10   3   17.10    1.60
  -1  10   3   16.10    1.90
   1  10  -3   16.80    1.10
   1 -10   3   18.40    1.00
   1 -10  -3   13.60    1.60
   1  10   3   13.90    1.70
  -1 -10   3   18.60    1.70
  -1  10  -3   18.10    1.20
   1 -10  -3   13.20    1.90
  -1 -10  -5   17.60    1.90
  -1  10   5   13.80    2.30
  -1  10   5   13.60    2.00
  -1 -10  -5   14.20    2.20
   1 -10   5   14.50    1.50
   1 -10   5   17.10    1.90
   1  10   5   14.20    2.00
   1 -10  -5   14.20    2.30
   1  10   5   13.30    2.30
   1 -10  -5   16.90    1.80
  -1 -10  -7   14.80    2.60
  -1  10   7   15.70    2.60
   1 -10   7   15.40    2.30
  -1  10   7   11.20    2.60
  -1  10   7   15.30    2.80
   1 -10  -7   11.80    2.50
   1  10   7   12.10    2.40
  -1 -10   7   19.20    2.40
   1  10   7   13.90    2.80
   1  10   7   16.70    2.90
  -1  10   9  153.08    7.30
  -1 -10  -9  140.99    6.80
   1 -10   9  136.29    6.10
  -1  10   9  143.79    7.50
   1  10   9  137.99    7.30
   1  10   9  136.49    7.30
   1 -10  -9  137.39    6.70
   2 -10   0   17.50    1.60
  -2 -10   0   16.00    1.70
  -2  10   0   18.40    1.70
  -2 -10   0   21.60    1.60
   2  10   0   19.40    1.60
   2 -10   0   23.50    2.00
  -2 -10  -2  133.49    4.70
   2  10  -2  135.89    4.00
  -2  10   2  124.29    4.70
  -2 -10  -2  131.79    4.70
   2 -10   2  135.89    4.00
   2 -10   2  133.79    4.60
  -2 -10   2  135.99    3.90
  -2 -10   2  136.39    4.60
  -2  10  -2  136.39    4.20
   2 -10  -2  136.09    4.80
   2  10   2  129.29    4.70
   2 -10  -2  125.69    4.60
   2 -10   4 1228.38   28.90
  -2  10   4 1173.48   29.50
  -2 -10  -4 1222.48   29.20
  -2 -10  -4 1221.38   29.70
   2 -10  -4 1166.78   29.60
   2 -10  -4 1250.57   29.20
   2  10   4 1191.28   29.50
   2  10   4 1168.28   29.60
  -2 -10  -6  133.59    5.70
   2 -10   6  128.29    5.10
  -2  10   6  127.39    5.90
  -2  10   6  125.09    5.30
  -2  10   6  136.49    6.00
   2  10   6  137.89    5.90
   2 -10  -6  135.29    5.80
   2  10   6  124.99    5.30
  -2  10   8  246.78    9.60
  -2  10   8  244.88    9.10
   2 -10   8  256.67    8.60
  -2  10   8  259.37    8.90
  -2 -10  -8  254.97    9.20
   2  10   8  255.67    9.70
   2  10   8  240.98    8.80
   2  10   8  256.27    9.50
   2 -10  -8  254.87    9.20
   3  10  -1  115.49    3.90
   3 -10   1  117.79    4.30
   3 -10   1  125.79    4.00
  -3 -10  -1  122.89    4.50
  -3 -10  -1  119.89    4.20
  -3  10   1  112.39    4.30
  -3  10  -1  121.09    4.10
   3 -10  -1  114.29    4.30
  -3 -10   1  118.19    3.90
   3 -10  -1  117.39    4.40
  -3 -10   1  121.99    4.30
   3  10   1  119.39    4.20
   3  10  -3   87.49    2.80
   3 -10   3   87.19    2.80
   3 -10   3   86.79    3.50
  -3  10   3   82.69    3.80
  -3 -10  -3   91.19    3.90
   3  10   3   84.19    3.80
  -3  10  -3   87.09    3.00
   3 -10  -3   76.49    3.50
   3 -10  -3   82.29    3.90
  -3 -10  -5    3.30    1.80
   3 -10   5    6.50    1.30
   3 -10   5    6.80    1.80
  -3  10   5    5.20    1.80
  -3  10   5    6.90    1.80
   3  10   5    6.20    1.90
   3 -10  -5    5.00    1.40
   3  10   5    6.30    1.80
   3 -10  -5    3.20    1.70
  -3  10   7  121.59    5.60
  -3  10   7  118.89    5.70
  -3  10   7  120.89    6.20
  -3 -10  -7  123.49    5.70
   3 -10   7  112.09    5.40
   3  10   7  122.99    5.70
   3 -10  -7  127.89    6.10
   3  10   7  118.59    6.00
  -3  10   9  135.49    6.70
  -3 -10  -9  143.49    6.90
   3 -10   9  148.79    6.80
  -3  10   9  133.79    7.50
   3  10   9  144.69    7.30
   3  10   9  155.18    7.60
   3 -10  -9  140.39    6.90
   4 -10   0 1375.36   33.40
   4  10   0 1354.56   33.00
  -4 -10   0 1407.26   33.10
  -4  10   0 1382.66   33.20
   4 -10   0 1435.56   33.20
   4 -10   2  209.98    5.90
   4 -10   2  204.88    6.40
  -4 -10  -2  200.98    6.50
  -4  10   2  205.28    6.60
   4  10  -2  207.08    5.80
   4 -10  -2  201.18    6.60
   4 -10  -2  196.38    6.40
   4  10   2  204.68    6.50
  -4  10  -2  211.98    6.10
  -4  10   4   88.99    4.40
   4 -10   4   91.99    3.70
  -4 -10  -4   86.89    4.20
  -4  10   4   81.69    4.10
   4  10   4   87.69    4.30
   4 -10  -4   92.59    3.90
   4  10   4   84.69    4.20
   4 -10  -4   88.89    4.30
  -4  10   6 1081.29   28.50
   4 -10   6 1116.89   27.80
  -4  10   6 1102.19   28.10
  -4 -10  -6 1151.08   28.50
  -4  10   6 1095.39   28.10
   4 -10  -6 1127.89   28.50
   4  10   6 1121.19   28.40
   4  10   6 1108.89   28.10
   4 -10   8   48.60    4.10
  -4  10   8   54.09    4.50
  -4  10   8   45.20    3.80
  -4 -10  -8   46.90    4.40
  -4  10   8   49.00    4.60
   4  10   8   46.50    4.50
   4  10   8   44.70    4.50
   4  10   8   46.00    4.00
   4 -10  -8   45.30    4.30
  -5  10   1  350.76   10.00
  -5  10   1  375.76    9.90
   5 -10   1  368.56    9.70
  -5 -10  -1  365.16   10.00
   5  10  -1  360.96    9.60
   5 -10   1  351.06   10.10
   5 -10  -1  345.77   10.00
   5 -10  -1  363.46   10.10
  -5  10  -1  339.77    9.70
   5  10   1  361.66    9.90
  -5  10   3   67.29    3.60
  -5 -10  -3   63.59    3.50
   5 -10   3   70.79    2.70
  -5  10   3   68.39    3.70
   5 -10   3   70.69    3.30
   5 -10  -3   67.19    3.40
   5  10   3   64.49    3.50
   5  10   3   67.89    3.40
   5 -10  -3   59.69    3.50
  -5  10  -3   65.29    2.80
  -5  10   5    4.00    1.90
  -5  10   5    4.10    2.00
   5 -10   5    4.40    1.80
  -5 -10  -5    6.40    2.10
   5 -10   5    4.30    1.30
   5 -10  -5    4.30    1.90
   5  10   5   10.00    2.10
   5 -10  -5    5.00    1.60
   5  10   5    5.30    2.10
  -5  10   7   12.20    2.60
  -5  10   7    8.30    2.30
  -5  10   7    9.60    2.60
  -5 -10  -7   12.50    2.80
   5 -10   7   11.30    2.50
   5  10   7    7.30    2.30
   5  10   7   11.80    2.80
   5 -10  -7   17.40    3.10
  -5  10   9  105.49    6.80
  -5  10   9   92.99    5.60
   5 -10   9   94.69    5.70
   5  10   9  105.89    6.50
   5  10   9   98.69    6.30
   6 -10   0   38.20    2.60
   6 -10   0   34.40    2.50
  -6  10   0   36.20    2.70
   6  10   0   33.00    2.30
  -6  10   0   36.00    2.20
  -6  10   2  321.17    9.10
   6 -10   2  295.27    8.90
   6 -10   2  328.27    8.60
  -6  10   2  300.57    9.10
  -6 -10  -2  296.47    9.00
  -6  10  -2  307.87    8.60
   6 -10  -2  291.87    9.10
   6  10   2  295.27    8.60
   6 -10  -2  309.27    9.00
   6  10   2  299.87    9.00
  -6  10   4 1120.69   28.10
  -6 -10  -4 1109.99   28.10
  -6  10   4 1108.79   28.00
   6 -10   4 1100.09   27.40
   6  10   4 1131.19   27.70
   6 -10  -4 1104.99   28.10
   6 -10  -4 1144.49   27.60
   6  10   4 1112.79   28.00
  -6  10   6  148.89    5.90
  -6 -10  -6  137.69    6.20
  -6  10   6  142.59    6.10
  -6  10   6  138.59    6.50
   6 -10   6  144.69    6.00
   6 -10  -6  145.79    6.60
   6  10   6  138.79    6.10
   6  10   6  138.29    6.00
  -6  10   8  241.78    9.70
  -6  10   8  245.68    9.00
  -6  10   8  251.07    8.80
   6 -10   8  248.38    9.10
   6 -10  -8  257.37    9.60
   6  10   8  237.88    9.60
   6  10   8  263.37    9.80
   6  10   8  242.58    9.10
  -7  10   1  129.19    4.60
   7 -10   1  119.79    4.80
  -7  10   1  117.19    4.80
   7 -10   1  127.59    4.70
   7 -10  -1  120.29    4.80
  -7  10  -1  124.29    4.70
   7 -10  -1  123.69    5.00
   7  10   1  119.69    4.20
   7  10   1  120.59    4.80
   7 -10   3    0.90    1.40
   7  10  -3    1.70    1.10
   7 -10   3    0.50    1.00
  -7  10   3   -0.90    1.40
  -7  10   3    0.80    1.50
   7  10   3    4.80    1.50
  -7  10  -3    1.20    1.10
   7 -10  -3   -1.80    1.30
   7 -10  -3    0.60    1.60
   7  10   3    1.10    1.70
   7 -10   5   60.79    3.30
  -7  10   5   55.49    4.00
   7 -10   5   59.79    3.90
  -7  10   5   56.69    3.90
   7 -10  -5   58.79    3.60
   7 -10  -5   52.59    4.00
   7  10   5   54.09    4.10
   7  10   5   58.19    3.80
  -7  10   7   26.50    3.60
  -7  10   7   32.80    3.80
   7 -10   7   32.40    3.60
  -7  10   7   29.00    3.10
   7  10   7   30.40    3.80
   7  10   7   29.90    3.60
   7 -10  -7   34.40    3.90
   8 -10   0  451.95   12.20
  -8  10   0  447.86   12.30
   8 -10   0  416.26   12.20
  -8  10   2  119.39    5.20
   8 -10   2  114.69    4.50
   8 -10   2  111.19    4.80
  -8  10   2  118.29    4.70
   8  10   2  122.59    4.30
   8  10   2  118.09    4.90
   8 -10  -2  113.69    4.80
   8 -10  -2  117.09    5.20
  -8  10  -2  112.89    4.60
  -8  10   4   48.90    3.70
   8 -10   4   47.60    3.30
  -8  10   4   54.59    3.70
   8  10   4   54.09    3.50
   8 -10  -4   53.49    3.30
   8 -10  -4   52.49    3.90
   8  10   4   47.20    3.90
  -8  10   6  913.71   24.20
  -8  10   6  916.91   23.50
  -8  10   6  882.91   24.50
   8 -10   6  916.11   24.00
   8  10   6  917.11   24.00
   8 -10  -6  950.40   24.60
   8  10   6  935.31   24.30
  -8  10   8    8.30    2.70
   8 -10   8    6.90    2.90
  -8  10   8    5.00    3.00
   8  10   8    9.10    2.90
   8 -10  -8    6.30    3.10
   8  10   8    6.80    3.20
   9 -10   1  193.18    6.90
   9 -10   1  204.48    6.90
  -9  10   1  212.48    7.20
   9 -10  -1  199.28    7.00
   9 -10  -1  210.28    7.30
  -9  10  -1  205.88    6.90
   9  10  -3   43.80    2.90
   9 -10   3   41.80    3.30
  -9  10   3   46.40    3.50
  -9  10   3   45.00    3.60
   9 -10   3   41.30    2.80
   9 -10  -3   39.40    3.10
  -9  10  -3   41.30    3.00
   9  10   3   42.50    3.50
   9  10   3   46.50    2.90
   9 -10  -3   35.10    3.40
  -9  10   5    5.80    2.40
  -9  10   5    5.80    2.30
   9 -10   5    3.40    1.70
   9  10   5    3.20    2.20
   9  10   5    5.50    2.00
   9 -10  -5    4.40    2.40
   9 -10  -5    4.50    2.00
  -9  10   7   15.50    3.40
   9 -10   7   18.50    3.30
  -9  10   7   10.60    3.00
   9 -10  -7   20.90    3.70
   9  10   7   12.20    3.10
 -10  10   0   54.69    3.90
  10 -10   0   51.09    3.50
  10 -10   0   57.19    3.60
  10 -10   2   62.59    3.70
 -10  10   2   59.09    3.80
  10  10  -2   59.79    3.60
 -10  10   2   51.29    3.90
  10 -10   2   64.49    3.60
  10 -10  -2   63.99    3.80
 -10  10  -2   66.79    4.00
  10 -10  -2   62.49    4.10
 -10  10   4  540.75   15.50
  10 -10   4  531.95   15.00
 -10  10   4  554.44   15.70
  10 -10  -4  515.05   15.60
  10  10   4  532.65   14.50
  10 -10  -4  549.35   15.20
 -10  10   6  162.98    7.70
 -10  10   6  159.18    7.10
  10 -10  -6  174.88    7.90
  10  10   6  160.68    6.70
  11  10  -1   56.09    3.90
 -11  10   1   58.79    4.10
  11 -10   1   59.99    4.20
  11 -10   1   58.29    3.70
  11 -10  -1   56.79    3.90
  11 -10  -1   58.09    4.20
 -11  10  -1   54.29    3.80
  11 -10   3   47.30    3.60
  11 -10   3   56.69    3.60
 -11  10   3   54.39    4.00
 -11  10   3   49.00    4.30
  11  10  -3   52.99    3.60
  11 -10  -3   48.30    3.70
 -11  10  -3   50.59    3.60
  11 -10  -3   49.99    4.20
 -11  10   5    6.50    2.60
  11 -10   5    3.00    1.90
 -11  10   5    3.40    2.70
  11 -10  -5    4.50    2.20
  11 -10  -5    2.00    2.80
 -12  10   0  249.68    8.90
  12 -10   0  235.08    8.60
  12 -10   0  246.78    8.60
  12  10  -2  117.79    5.60
  12 -10   2  116.19    5.80
  12 -10   2  110.49    5.30
 -12  10   2  119.59    6.20
  12 -10  -2  116.69    5.90
 -12  10  -2  119.29    5.60
  12 -10  -2  122.49    6.20
 -12  10   4   39.80    4.10
  12 -10   4   35.90    3.60
 -12  10   4   39.00    4.10
  12 -10  -4   39.00    3.90
  12 -10  -4   36.30    4.10
 -12  10   6  423.46   13.90
 -12  10   6  431.76   14.30
  12 -10  -6  425.06   14.10
 -13  10   1   95.29    5.50
  13 -10   1   94.19    5.40
  13  10  -1   98.49    5.40
  13 -10   1   93.29    5.30
  13 -10  -1   93.19    5.30
  13 -10  -1   98.19    5.70
 -13  10  -1   89.29    5.60
  13  10  -3    5.80    2.30
 -13  10   3    5.40    2.80
  13 -10   3    8.10    2.50
  13 -10  -3    5.70    3.00
  13 -10  -3    4.10    2.50
 -13  10  -3    3.60    2.40
 -13  10   5   17.40    3.40
  13 -10  -5   21.90    3.20
  13 -10  -5   17.00    3.90
  14  10   0   13.10    3.00
  14 -10   0   19.90    3.30
 -14  10   0   21.80    3.40
  14 -10   0   19.60    3.40
  14  10  -2  192.18    7.90
 -14  10   2  190.48    8.20
  14 -10   2  186.18    7.70
  14 -10   2  186.78    8.10
 -14  10  -2  191.28    8.10
  14 -10  -2  187.48    8.10
  14  10   2  190.98    8.30
  14 -10  -2  206.78    8.40
  14 -10   4  506.55   15.70
 -14  10   4  527.15   16.40
  14 -10  -4  531.35   16.70
  14 -10  -4  530.75   15.90
  15 -10   1   85.79    5.70
  15  10  -1   78.69    5.60
 -15  10   1   86.99    6.30
  15 -10   1   85.69    5.50
 -15  10  -1   84.89    5.70
  15 -10  -1   93.89    5.70
  15  10   1   91.99    6.20
  15 -10  -1   84.19    6.10
   0 -11   1  583.74   14.20
   0  11   1  560.24   14.60
   0 -11   1  559.54   14.70
   0 -11  -1  594.74   14.70
   0  11  -1  573.84   14.30
   0 -11  -1  562.84   14.80
   0 -11  -3   20.60    2.10
   0 -11   3   16.40    1.70
   0  11  -3   19.50    1.30
   0  11   3   14.70    1.90
   0 -11  -5  236.68    8.00
   0 -11   5  243.98    6.90
   0  11   5  221.88    8.00
   0 -11  -5  242.28    7.30
   0  11   5  235.28    7.90
   0  11   7  184.28    7.10
   0  11   7  172.18    7.30
   0  11   7  175.78    7.60
   0 -11  -7  171.58    7.30
   0  11   9   15.30    3.30
   0 -11  -9   17.10    3.30
   0  11   9   15.50    3.20
   0  11   9   11.40    3.30
  -1 -11   0    2.80    1.10
   1 -11   0    1.60    1.10
   1 -11   0    0.80    0.90
   1  11   0    0.40    0.90
  -1 -11   0    0.40    0.80
  -1  11   0    0.00    0.90
   1 -11   2  288.77    7.50
   1  11  -2  289.77    7.60
   1 -11   2  297.17    8.30
  -1 -11  -2  289.07    8.40
  -1 -11  -2  287.57    8.40
  -1  11   2  276.47    8.40
  -1 -11   2  284.17    7.50
  -1 -11   2  289.87    8.20
   1 -11  -2  291.37    8.40
  -1  11  -2  282.87    7.70
   1 -11  -2  285.07    8.40
   1  11   2  287.67    8.40
  -1  11   4  128.49    5.10
   1 -11   4  134.79    4.60
  -1 -11  -4  135.39    4.90
  -1 -11  -4  127.89    5.30
   1 -11  -4  142.59    5.00
   1 -11  -4  138.59    5.60
  -1 -11   4  131.89    4.60
   1  11   4  131.09    5.10
  -1 -11  -6   61.39    4.40
  -1  11   6   66.09    4.50
  -1  11   6   63.09    4.30
  -1  11   6   62.49    3.90
   1  11   6   68.49    4.40
   1  11   6   66.89    4.20
   1 -11  -6   65.49    4.20
  -1  11   8  224.98    8.90
   1 -11   8  216.58    7.60
  -1 -11  -8  207.48    8.30
  -1  11   8  222.58    9.10
  -1  11   8  214.38    8.10
   1 -11  -8  224.38    8.70
   1  11   8  213.88    8.10
   1  11   8  209.38    9.00
   1  11   8  209.58    8.90
  -2  11   1  149.79    5.20
  -2 -11  -1  145.59    5.20
  -2 -11  -1  155.58    5.10
   2  11  -1  156.08    4.80
   2 -11   1  152.28    4.70
   2 -11   1  154.98    5.20
   2 -11  -1  142.19    5.20
   2  11   1  155.48    5.10
   2 -11  -1  148.39    5.10
  -2  11  -1  154.58    4.90
  -2 -11   1  148.59    5.10
  -2 -11   1  149.88    4.60
   2 -11   3  797.12   20.10
  -2 -11  -3  808.82   20.40
  -2 -11  -3  824.62   20.70
  -2  11   3  827.42   20.60
   2  11  -3  839.52   19.30
   2  11   3  801.92   20.50
   2 -11  -3  799.02   20.30
  -2 -11   3  812.42   20.10
   2 -11  -3  781.92   20.60
  -2  11  -3  794.22   19.40
  -2  11   5  113.89    4.90
  -2 -11  -5  115.19    5.10
  -2  11   5  101.69    5.20
   2 -11   5  115.59    4.20
   2 -11  -5  118.69    5.20
   2  11   5  115.29    5.30
   2  11   5  109.39    5.00
   2 -11  -5  109.69    4.50
  -2  11   7   70.49    5.00
   2 -11   7   75.99    4.40
  -2 -11  -7   74.69    4.90
  -2  11   7   65.09    5.20
  -2  11   7   75.99    4.60
   2  11   7   72.39    4.40
   2  11   7   63.49    4.90
   2 -11  -7   70.59    4.80
   2  11   7   71.39    4.90
  -2  11   9  133.49    7.50
  -2  11   9  119.99    6.90
   2 -11   9  131.59    6.00
  -2 -11  -9  132.59    6.80
   2  11   9  143.69    7.50
   2  11   9  125.89    6.40
   2  11   9  126.99    7.00
   2 -11  -9  130.79    6.80
   3  11   0   -0.30    0.90
  -3 -11   0   -0.40    0.90
  -3 -11   0    3.20    1.20
   3 -11   0    7.00    1.30
   3 -11   0   -0.60    1.00
  -3  11   0   -0.30    0.90
   3 -11   2  332.07    8.60
   3  11  -2  318.27    8.50
   3 -11   2  328.77    9.20
  -3  11   2  330.37    9.40
  -3 -11  -2  320.97    9.30
  -3 -11  -2  323.37    9.30
   3  11   2  316.87    9.30
  -3 -11   2  327.67    9.20
  -3  11  -2  325.07    8.70
   3 -11  -2  318.57    9.40
   3 -11  -2  313.87    9.30
  -3 -11  -4  101.09    4.50
   3 -11   4   87.09    3.70
  -3  11   4   81.59    4.40
  -3  11   4   88.89    4.30
   3 -11  -4   90.29    4.40
   3 -11  -4   91.29    4.00
   3  11   4   87.69    4.20
   3  11   4   93.29    4.40
  -3  11   6   35.40    3.60
   3 -11   6   32.80    3.00
  -3 -11  -6   45.90    4.00
  -3  11   6   45.10    3.60
  -3  11   6   36.00    3.30
   3  11   6   38.40    3.70
   3 -11  -6   39.40    3.80
   3  11   6   45.30    3.80
  -3  11   8  190.88    8.00
   3 -11   8  179.58    7.20
  -3  11   8  197.18    8.50
  -3  11   8  191.98    7.60
  -3 -11  -8  183.28    7.70
   3  11   8  178.38    7.50
   3 -11  -8  190.38    8.00
   3  11   8  200.98    8.50
   3  11   8  181.88    8.10
  -4 -11  -1  593.64   15.20
   4 -11   1  604.44   15.00
  -4  11   1  586.84   15.40
   4 -11   1  566.14   15.30
   4  11  -1  575.74   14.80
   4 -11  -1  601.34   15.40
   4  11   1  593.94   15.20
   4 -11  -1  576.84   15.40
  -4  11  -1  596.04   15.10
  -4  11   3   49.30    3.10
  -4  11   3   49.20    3.30
   4 -11   3   46.30    2.70
   4  11  -3   49.00    2.20
  -4 -11  -3   46.50    3.10
   4  11   3   46.20    3.10
   4  11   3   48.80    3.10
  -4  11  -3   45.60    2.30
   4 -11  -3   44.00    3.10
   4 -11  -3   47.40    3.00
  -4  11   5  355.66   10.90
  -4 -11  -5  362.46   11.10
   4 -11   5  366.66   10.10
  -4  11   5  358.66   11.30
   4  11   5  365.76   11.00
   4 -11  -5  352.76   11.10
   4  11   5  359.86   11.00
   4 -11  -5  379.16   10.50
   4 -11   7  283.07    9.30
  -4  11   7  285.37   10.30
  -4 -11  -7  297.77   10.20
  -4  11   7  290.17    9.60
  -4  11   7  270.77    9.70
   4  11   7  278.97   10.00
   4  11   7  293.47    9.80
   4 -11  -7  286.07   10.10
  -4  11   9   71.29    5.00
  -4  11   9   74.19    6.10
   4 -11   9   68.59    5.20
  -4 -11  -9   70.59    5.40
   4  11   9   68.69    5.20
   4  11   9   65.59    5.70
   4 -11  -9   68.49    5.50
   4  11   9   69.69    5.90
   5 -11   0    0.50    1.20
  -5  11   0    0.40    1.10
   5 -11   0   -0.30    1.10
  -5 -11   0    2.40    1.10
   5  11  -2  245.78    7.00
  -5 -11  -2  243.38    7.80
  -5  11   2  241.88    7.90
   5 -11   2  262.77    7.20
   5 -11   2  238.78    7.70
  -5  11   2  269.07    7.90
  -5  11  -2  247.68    7.30
   5 -11  -2  255.77    8.00
   5  11   2  254.47    7.90
   5 -11  -2  249.08    7.80
  -5 -11  -4  104.69    4.90
   5 -11   4  100.19    4.30
  -5  11   4  103.19    5.10
  -5  11   4   93.59    4.70
   5  11   4  108.59    4.80
   5 -11  -4  110.49    5.20
   5 -11  -4  114.29    4.70
   5  11   4  111.69    4.90
  -5  11   6   57.99    4.30
  -5  11   6   60.79    4.10
  -5  11   6   53.69    4.30
  -5 -11  -6   72.29    4.80
   5 -11   6   58.99    4.00
   5  11   6   61.19    4.60
   5  11   6   60.39    4.10
   5 -11  -6   67.69    4.50
   5 -11   8  152.08    6.80
  -5  11   8  159.48    7.00
  -5 -11  -8  162.08    7.60
  -5  11   8  174.68    7.20
  -5  11   8  161.18    7.70
   5  11   8  166.68    7.70
   5 -11  -8  159.68    7.60
   5  11   8  161.68    7.20
   5  11   8  166.88    7.60
  -6  11   1   62.29    3.40
   6  11  -1   62.79    3.00
   6 -11   1   58.39    3.30
   6 -11   1   67.09    3.30
  -6  11   1   64.69    3.30
  -6  11  -1   60.69    3.30
   6  11   1   68.59    3.50
   6 -11  -1   64.19    3.60
   6 -11  -1   65.29    3.60
   6 -11   3  503.25   13.50
  -6  11   3  484.45   13.80
  -6 -11  -3  498.95   14.00
  -6  11   3  503.55   13.90
   6 -11   3  530.85   12.90
   6  11   3  505.85   13.90
  -6  11  -3  508.35   13.00
   6  11   3  478.85   13.40
   6 -11  -3  488.75   13.60
   6 -11  -3  477.05   13.90
  -6  11   5   80.09    4.80
   6 -11   5   81.49    3.90
  -6 -11  -5   78.59    4.70
  -6  11   5   81.79    4.50
   6  11   5   74.49    4.50
   6  11   5   74.19    4.30
   6 -11  -5   74.89    4.60
   6 -11  -5   81.29    4.10
  -6  11   7   54.99    5.00
  -6  11   7   51.89    4.30
   6 -11   7   48.80    4.20
  -6  11   7   51.19    4.30
  -6 -11  -7   61.89    5.00
   6  11   7   58.19    4.40
   6  11   7   56.19    4.50
   6 -11  -7   49.10    4.60
   7 -11   0    0.60    1.40
   7  11   0    2.10    1.40
   7  11   0    0.80    1.20
  -7  11   0    0.10    1.30
   7 -11   0    0.80    1.20
   7 -11   2  187.98    6.00
  -7  11   2  183.38    6.40
   7 -11   2  177.98    6.40
  -7  11   2  177.08    6.50
   7  11   2  177.78    6.50
   7 -11  -2  175.88    6.30
   7  11   2  181.98    5.90
  -7  11  -2  183.98    6.00
   7 -11  -2  175.68    6.60
   7 -11   4  118.09    4.90
  -7  11   4  115.49    5.40
  -7  11   4  114.19    5.40
   7  11   4  126.99    5.50
   7 -11  -4  118.69    5.10
   7  11   4  120.19    5.00
   7 -11  -4  122.39    5.80
  -7  11   6   56.99    3.90
  -7  11   6   53.49    4.50
  -7  11   6   53.79    4.70
   7  11   6   56.39    4.10
   7 -11  -6   60.99    4.90
   7  11   6   55.79    4.60
  -7  11   8  125.99    6.50
   7 -11   8  129.49    6.80
  -7  11   8  124.49    7.10
   7  11   8  125.79    6.70
   7  11   8  118.39    6.40
   7 -11  -8  118.29    6.50
   7  11   8  133.79    7.10
  -8  11   1  347.07    9.50
  -8  11   1  323.07   10.00
   8 -11   1  321.07    9.90
   8 -11   1  326.47    9.60
  -8  11  -1  331.67    9.80
   8 -11  -1  332.57   10.10
   8  11   1  327.57    9.90
   8 -11  -1  327.67   10.00
  -8  11   3   12.90    2.40
   8  11  -3   13.50    1.90
  -8  11   3   12.80    2.20
   8 -11   3   15.00    2.30
   8 -11   3   13.70    1.80
   8  11   3   12.60    2.50
   8  11   3   11.20    1.90
   8 -11  -3   10.40    2.30
  -8  11  -3   12.80    1.90
   8 -11  -3   11.80    2.20
   8 -11   5  164.08    6.20
  -8  11   5  167.78    6.90
  -8  11   5  171.48    7.20
   8 -11  -5  173.68    7.40
   8  11   5  159.28    6.50
   8  11   5  174.38    7.00
   8 -11  -5  167.78    6.50
  -8  11   7  101.19    6.40
  -8  11   7  108.49    6.10
   8  11   7  103.79    6.10
   8  11   7  100.09    5.70
   8 -11  -7   99.89    6.20
  -9  11   0    1.20    1.60
   9 -11   0    0.50    1.60
   9 -11   0    1.90    1.70
  -9  11   2  192.18    6.70
   9 -11   2  192.08    6.90
   9 -11   2  192.48    6.50
  -9  11   2  181.18    7.00
   9 -11  -2  185.48    7.00
  -9  11  -2  177.48    6.50
   9 -11  -2  187.78    7.10
   9  11   2  194.58    7.00
  -9  11   4   57.49    4.20
   9 -11   4   51.69    3.70
  -9  11   4   56.79    4.50
   9 -11  -4   52.59    4.60
   9 -11  -4   56.89    4.00
   9  11   4   52.39    3.60
   9  11   4   49.00    4.00
  -9  11   6   23.10    3.50
  -9  11   6   24.50    3.50
   9  11   6   24.60    3.30
   9 -11  -6   20.50    3.60
   9  11   6   19.10    3.20
 -10  11   1  126.29    5.70
  10 -11   1  119.09    5.30
  10 -11   1  126.09    5.50
 -10  11  -1  127.59    5.50
  10 -11  -1  125.69    5.50
  10 -11  -1  129.19    5.80
 -10  11   3  431.06   13.20
 -10  11   3  470.25   13.10
  10  11  -3  439.86   12.30
  10 -11   3  436.66   12.80
  10 -11  -3  447.26   13.10
 -10  11  -3  417.96   12.40
  10 -11  -3  422.86   13.20
  10 -11   5   85.49    4.60
 -10  11   5   82.29    5.40
 -10  11   5   81.09    5.60
  10 -11  -5   91.39    5.00
  10 -11  -5   78.09    5.30
  10  11   5   88.19    4.80
 -10  11   7   39.70    4.60
 -10  11   7   46.50    4.60
  10 -11  -7   44.40    4.80
  10  11   7   48.10    4.60
 -11  11   0    4.20    2.10
  11 -11   0    1.30    1.90
  11 -11   0    1.00    1.90
  11 -11   2  131.09    6.10
  11  11  -2  140.69    5.80
  11 -11   2  143.69    5.80
 -11  11   2  140.29    6.40
 -11  11  -2  142.49    6.00
  11 -11  -2  145.59    6.30
  11 -11  -2  130.49    6.20
 -11  11   4   38.90    3.80
 -11  11   4   35.80    3.90
  11 -11   4   37.90    3.60
  11 -11  -4   30.10    3.40
  11 -11  -4   25.90    3.60
 -11  11   6   18.30    3.60
 -11  11   6   17.30    3.50
  11 -11  -6   13.00    3.30
 -12  11   1  237.68    8.80
  12 -11   1  231.18    8.70
  12  11  -1  232.28    8.30
  12 -11   1  245.98    8.50
  12 -11  -1  240.48    8.90
 -12  11  -1  235.68    8.50
  12 -11  -1  247.38    8.80
  12  11  -3   29.70    3.20
  12 -11   3   33.20    3.50
 -12  11   3   32.30    3.90
 -12  11  -3   30.10    3.30
  12 -11  -3   29.20    3.60
  12 -11  -3   30.30    3.80
 -12  11   5  168.28    7.80
 -12  11   5  172.08    7.80
  12 -11  -5  168.98    8.20
  12 -11  -5  168.98    7.30
  13  11   0    2.70    2.40
  13 -11   0    1.40    2.40
  13 -11   0    0.00    2.10
 -13  11   0    0.30    2.30
  13 -11   2   80.29    5.00
  13 -11   2   75.99    4.70
 -13  11   2   77.59    5.40
  13  11  -2   75.59    4.90
  13 -11  -2   79.79    5.00
  13 -11  -2   73.49    5.50
 -13  11  -2   76.79    5.10
 -13  11   4   59.09    5.20
  13 -11   4   64.09    4.80
  13 -11  -4   60.49    4.90
  13 -11  -4   58.09    5.20
 -14  11   1   17.50    3.40
  14  11  -1   11.70    3.10
  14 -11   1   10.10    2.70
  14 -11   1   13.30    3.00
 -14  11  -1    9.60    2.90
  14 -11  -1   13.30    3.10
  14  11   1   14.20    3.20
  14 -11  -1   11.40    3.20
  14 -11   3  132.99    6.80
 -14  11   3  147.19    7.70
 -14  11  -3  128.89    6.50
  14 -11  -3  137.89    6.80
  15  11   0    0.10    2.80
  15 -11   0    1.30    2.50
 -15  11   0    1.40    2.70
  15 -11   0   -0.10    2.50
   0  12   0  843.22   20.60
   0 -12   0  808.92   20.90
   0 -12   0  847.02   20.50
   0 -12  -2  361.46   10.10
   0 -12  -2  350.96   10.10
   0  12  -2  351.86    9.30
   0  12   2  346.27   10.00
   0 -12   2  370.26    9.20
   0 -12   2  347.37    9.90
   0 -12  -4   46.00    3.40
   0  12   4   39.40    3.20
   0 -12  -4   41.50    2.70
   0 -12   4   44.60    2.60
   0 -12  -6    1.70    2.20
   0  12   6    1.20    2.00
   0  12   6    1.30    2.40
   0  12   6    0.80    1.80
   0  12   8    1.80    2.60
   0 -12  -8    1.80    2.30
   0  12   8    3.40    2.70
   0  12   8    1.90    2.30
   1 -12   1   86.29    3.80
   1 -12   1   94.29    3.50
  -1 -12  -1   98.39    4.10
  -1 -12  -1   97.39    3.90
  -1  12   1   92.59    3.80
   1  12  -1   93.49    3.50
  -1 -12   1   94.39    4.00
   1 -12  -1   92.59    3.90
  -1  12  -1   92.79    3.60
   1  12   1   92.59    3.80
   1 -12  -1   93.89    4.10
  -1 -12   1   95.99    3.40
  -1 -12  -3   89.89    4.40
   1 -12   3   97.89    3.90
  -1  12   3   91.39    4.20
  -1 -12  -3  102.69    4.20
  -1 -12   3   99.09    3.90
   1 -12  -3   91.69    4.10
   1 -12  -3   97.89    4.60
   1  12   3   99.29    4.30
  -1 -12  -5  385.36   11.70
   1 -12   5  372.66   10.40
  -1  12   5  387.16   11.50
  -1 -12  -5  401.26   11.00
   1  12   5  377.06   11.70
   1  12   5  383.76   11.40
   1 -12  -5  390.06   10.90
   1 -12  -5  381.36   11.70
  -1  12   7   17.20    3.20
  -1  12   7   15.00    3.10
  -1  12   7   18.20    2.90
  -1 -12  -7   14.40    2.90
   1  12   7   15.70    3.10
   1  12   7   15.70    3.30
   1 -12  -7   17.00    3.00
   1  12   7   15.00    2.80
  -1 -12  -9   11.10    3.20
  -1  12   9   12.90    3.50
  -1  12   9   10.10    2.70
  -1  12   9    7.10    2.90
   1  12   9    8.80    3.20
   1 -12  -9    6.70    2.90
   1  12   9    8.50    2.80
   1  12   9    9.30    3.60
  -2 -12   0 2427.06   55.59
   2 -12   0 2358.46   55.59
  -2 -12   0 2402.96   56.09
   2 -12   0 2314.47   55.99
  -2  12   0 2400.56   55.79
   2  12   0 2361.36   55.59
  -2 -12  -2  169.68    5.90
  -2  12   2  164.38    5.90
   2 -12   2  160.48    5.70
  -2 -12  -2  168.68    5.90
   2  12  -2  174.48    5.20
   2 -12   2  174.88    5.10
  -2 -12   2  166.58    5.70
   2 -12  -2  179.08    6.10
  -2 -12   2  177.88    5.10
   2 -12  -2  172.68    6.00
   2  12   2  176.98    5.90
  -2  12  -2  169.28    5.20
  -2 -12  -4   47.90    3.00
  -2 -12  -4   47.00    3.40
   2 -12   4   48.90    2.80
  -2  12   4   41.10    3.40
   2 -12  -4   52.59    3.50
   2  12   4   52.99    3.40
   2 -12  -4   46.50    3.00
  -2  12   6  306.77   10.20
  -2 -12  -6  307.97   10.30
  -2  12   6  307.57   10.40
  -2  12   6  306.37   10.00
   2  12   6  307.97   10.40
   2 -12  -6  309.77   10.40
   2  12   6  325.77   10.10
  -2  12   8   61.89    4.80
  -2  12   8   61.39    5.00
  -2  12   8   58.09    5.40
  -2 -12  -8   69.79    5.20
   2  12   8   65.49    5.50
   2 -12  -8   63.49    5.10
   2  12   8   62.39    4.50
   2  12   8   64.79    5.40
   3 -12   1    2.10    1.20
  -3 -12  -1    5.50    1.40
  -3  12   1    4.00    1.40
   3 -12   1    3.80    1.20
  -3 -12  -1    3.00    1.30
   3  12  -1    3.40    1.10
  -3 -12   1    4.60    1.20
   3  12   1    5.80    1.50
  -3 -12   1    7.20    1.50
  -3  12  -1    5.10    1.30
   3 -12  -1    2.70    1.30
   3 -12  -1    4.60    1.40
  -3  12   3  252.17    8.40
  -3 -12  -3  269.47    8.30
  -3 -12  -3  264.17    8.40
   3 -12   3  267.87    8.10
   3  12   3  271.37    8.40
  -3  12  -3  277.67    7.40
   3 -12  -3  263.57    8.60
   3 -12  -3  270.67    8.30
  -3 -12  -5  119.39    5.50
  -3  12   5  106.59    5.40
   3 -12   5  122.59    4.50
  -3  12   5  112.19    5.40
   3 -12  -5  118.59    5.70
   3 -12  -5  120.39    4.90
   3  12   5  112.69    5.60
   3  12   5  119.89    5.30
  -3  12   7  213.58    8.00
  -3 -12  -7  218.88    8.40
  -3  12   7  205.38    8.20
  -3  12   7  211.58    8.70
   3 -12  -7  209.28    8.30
   3  12   7  220.58    8.60
   3  12   7  213.28    8.20
  -4  12   0   78.09    3.60
  -4 -12   0   74.29    3.40
   4  12   0   74.09    3.50
   4 -12   0   78.19    3.60
   4 -12   0   79.69    3.90
  -4 -12  -2 1358.36   33.00
   4  12  -2 1338.77   32.10
   4 -12   2 1313.87   32.90
  -4  12   2 1358.56   33.10
   4 -12   2 1417.06   32.20
  -4  12  -2 1342.77   32.40
   4 -12  -2 1328.07   33.10
   4 -12  -2 1363.66   33.10
   4  12   2 1352.56   33.00
  -4  12   4  274.77    8.90
  -4  12   4  266.47    8.80
  -4 -12  -4  263.27    8.80
   4 -12   4  274.67    8.20
   4  12   4  260.97    8.70
   4 -12  -4  265.97    8.90
   4 -12  -4  281.47    8.60
   4  12   4  264.27    8.70
  -4  12   6   10.80    2.60
  -4  12   6   14.90    2.70
  -4  12   6   13.50    2.60
  -4 -12  -6   15.50    2.80
   4  12   6   12.10    2.50
   4 -12  -6   13.10    2.90
   4  12   6   11.90    2.80
  -4  12   8    0.80    2.70
  -4  12   8    0.00    2.60
  -4  12   8    0.30    2.30
  -4 -12  -8    2.30    2.60
   4  12   8    1.10    2.50
   4  12   8   -0.90    2.60
   4 -12  -8    1.90    2.60
   4  12   8    2.20    2.50
  -5  12   1   81.19    4.00
  -5 -12  -1   81.19    3.90
   5 -12   1   89.59    3.70
  -5  12   1   89.29    3.90
   5  12  -1   81.29    3.40
   5 -12   1   83.99    4.00
   5  12   1   84.79    3.90
   5 -12  -1   77.79    3.90
  -5  12  -1   84.99    3.80
   5 -12  -1   77.19    3.90
  -5 -12  -3  257.77    8.50
   5 -12   3  258.17    8.10
  -5  12   3  258.47    8.40
  -5  12   3  253.67    8.40
   5 -12  -3  258.07    8.50
  -5  12  -3  260.97    7.50
   5  12   3  261.07    8.40
   5  12   3  254.37    8.10
   5 -12  -3  260.97    8.30
  -5  12   5   91.89    5.10
   5 -12   5  102.89    4.30
  -5 -12  -5   97.19    5.40
  -5  12   5   99.09    5.30
   5 -12  -5  101.89    4.60
   5 -12  -5   94.79    5.10
   5  12   5   96.29    5.20
   5  12   5   99.69    5.10
  -5  12   7   64.39    5.20
  -5 -12  -7   61.09    4.80
  -5  12   7   62.49    4.50
  -5  12   7   65.49    4.50
   5  12   7   55.89    4.80
   5  12   7   54.09    4.30
   5 -12  -7   53.09    4.60
   6 -12   0 1756.62   41.90
  -6  12   0 1870.71   41.50
  -6  12   0 1750.32   41.90
   6 -12   0 1630.54   42.00
   6  12   0 1725.63   41.70
  -6  12   2   62.09    3.60
   6 -12   2   55.69    3.60
   6  12  -2   61.69    2.90
  -6 -12  -2   57.69    3.50
  -6  12   2   58.79    3.60
   6 -12   2   57.99    3.00
   6 -12  -2   56.49    3.60
   6 -12  -2   53.49    3.40
  -6  12  -2   59.69    3.20
   6  12   2   52.79    3.50
   6  12   2   60.49    3.40
  -6 -12  -4   42.20    3.60
   6 -12   4   47.90    3.20
  -6  12   4   44.90    3.80
  -6  12   4   44.20    3.70
   6 -12  -4   42.20    3.40
   6  12   4   39.70    3.30
   6  12   4   46.60    3.60
   6 -12  -4   45.30    3.70
  -6  12   6  177.08    7.10
  -6 -12  -6  167.98    7.30
  -6  12   6  162.98    7.00
  -6  12   6  164.48    7.30
   6  12   6  168.88    7.10
   6  12   6  173.58    7.20
   6 -12  -6  174.88    7.60
  -6  12   8   63.29    5.00
  -6  12   8   57.99    5.20
  -6  12   8   66.59    4.60
   6 -12  -8   63.59    5.40
   6  12   8   62.89    5.10
   6  12   8   56.69    5.40
   6  12   8   66.29    5.60
  -7  12   1   22.10    2.20
  -7  12   1   12.20    2.10
   7 -12   1   16.50    2.20
   7  12  -1   13.70    1.90
   7 -12   1   13.40    2.10
   7  12   1   13.60    2.20
  -7  12  -1   13.30    2.00
   7 -12  -1   15.90    2.30
   7  12   1   11.60    1.80
   7 -12  -1   11.20    2.10
  -7  12   3   29.00    3.10
   7 -12   3   29.90    2.90
  -7  12   3   36.20    3.30
   7 -12  -3   32.90    3.10
   7  12   3   26.90    3.00
   7  12   3   29.50    2.70
   7 -12  -3   32.70    3.30
  -7  12  -3   30.70    2.60
  -7  12   5  364.26   12.10
  -7  12   5  374.56   12.00
   7 -12   5  392.26   11.30
   7  12   5  383.46   12.10
   7  12   5  364.26   11.60
   7 -12  -5  396.16   12.40
   7 -12  -5  413.26   11.70
  -7  12   7   33.20    4.20
  -7  12   7   34.80    3.80
  -7  12   7   37.90    3.90
   7  12   7   31.80    3.70
   7 -12  -7   41.60    4.50
   7  12   7   33.40    3.80
   8 -12   0  746.43   19.50
   8  12   0  762.32   19.50
   8 -12   0  735.93   19.70
  -8  12   0  757.02   19.70
   8 -12   2  359.36   11.10
  -8  12   2  364.86   11.30
  -8  12   2  373.96   10.90
   8 -12   2  377.06   10.60
   8  12   2  370.96   11.10
   8 -12  -2  367.36   11.10
   8 -12  -2  345.27   11.10
   8  12   2  379.06   10.40
  -8  12  -2  375.26   10.70
   8 -12   4   23.70    2.70
  -8  12   4   29.10    3.30
  -8  12   4   26.20    3.20
   8  12   4   22.90    3.10
   8 -12  -4   30.00    3.60
   8  12   4   27.10    3.00
   8 -12  -4   29.10    3.10
  -8  12   6    6.40    2.30
  -8  12   6    3.20    2.70
  -8  12   6    4.80    2.50
   8  12   6    2.70    2.60
   8  12   6    6.60    2.60
   8 -12  -6    6.10    3.00
  -9  12   1   62.79    4.10
   9 -12   1   59.59    3.80
   9 -12   1   61.49    3.90
   9  12   1   67.79    4.00
   9 -12  -1   60.39    4.10
   9 -12  -1   65.29    4.10
  -9  12  -1   61.39    4.00
  -9  12   3  100.29    5.30
   9 -12   3  105.99    5.00
  -9  12   3  105.99    5.30
   9  12   3   95.59    5.20
  -9  12  -3  101.89    4.70
   9 -12  -3  101.19    5.40
   9 -12  -3  106.79    5.10
  -9  12   5  160.08    7.20
   9 -12   5  155.08    6.30
  -9  12   5  161.38    7.10
   9  12   5  153.08    6.50
   9 -12  -5  160.98    6.60
   9  12   5  160.48    7.10
   9 -12  -5  143.39    7.30
  -9  12   7   11.90    3.30
  -9  12   7   15.30    3.50
   9  12   7   10.40    2.90
   9  12   7   15.70    3.40
   9 -12  -7   15.90    3.40
  10 -12   0  669.93   18.30
  10 -12   0  664.43   18.50
 -10  12   0  697.03   18.50
  10  12  -2   66.19    4.00
  10 -12   2   68.29    3.90
 -10  12   2   58.89    4.30
  10 -12   2   56.59    4.20
  10 -12  -2   61.69    4.60
  10 -12  -2   54.49    4.00
 -10  12  -2   52.19    3.70
 -10  12   4   33.60    3.90
 -10  12   4   32.90    3.60
  10 -12   4   28.50    3.20
  10  12   4   27.80    3.60
  10 -12  -4   30.80    3.90
  10 -12  -4   26.50    3.20
 -10  12   6   99.79    6.40
 -10  12   6  113.79    6.60
  10  12   6  103.89    5.80
  10 -12  -6  110.39    6.50
 -11  12   1    5.80    2.40
  11 -12   1    9.50    2.20
  11 -12   1    6.30    2.40
  11 -12  -1    5.20    2.20
  11 -12  -1    5.70    2.50
 -11  12  -1    6.40    2.20
  11 -12   3  149.49    6.40
 -11  12   3  150.98    7.20
  11 -12  -3  150.18    7.20
  11 -12  -3  152.38    6.70
 -11  12  -3  143.89    6.20
 -11  12   5   49.70    4.60
 -11  12   5   49.10    4.80
  11 -12   5   52.79    5.70
  11 -12  -5   51.69    4.40
  11 -12  -5   45.70    4.70
  12 -12   0  145.49    6.80
 -12  12   0  157.88    7.00
  12 -12   0  146.49    6.70
  12 -12   2  645.74   17.60
  12 -12   2  629.24   18.10
  12  12  -2  647.44   17.60
 -12  12   2  653.93   18.50
 -12  12  -2  622.64   17.80
  12 -12  -2  620.54   18.10
  12 -12  -2  657.03   18.50
 -12  12   4   92.79    6.00
  12 -12   4   98.89    5.50
  12 -12  -4  109.39    6.60
  12 -12  -4   97.59    5.70
  13  12  -1   23.00    3.40
  13 -12   1   21.00    3.20
 -13  12   1   25.00    3.60
  13 -12   1   21.00    3.40
 -13  12  -1   21.30    3.40
  13 -12  -1   23.90    3.40
  13 -12  -1   26.60    3.70
 -13  12   3   61.09    5.30
  13 -12   3   59.09    4.60
  13 -12  -3   53.59    5.00
  13 -12  -3   61.29    5.10
 -13  12  -3   63.29    4.60
  14  12   0  567.04   17.10
  14 -12   0  581.04   17.30
 -14  12   0  593.14   17.40
  14 -12   0  573.94   17.00
 -14  12   2    4.60    3.00
  14 -12   2    5.50    2.90
  14  12  -2    5.90    2.70
 -14  12  -2    4.20    2.70
  14 -12  -2    5.70    2.80
  14 -12  -2    5.40    3.20
   0  13  -1  162.28    5.10
   0 -13  -1  152.68    5.30
   0 -13   1  153.28    4.90
   0  13   1  146.79    5.30
   0 -13   1  150.78    5.50
   0 -13  -1  147.39    5.50
   0  13   3   87.89    4.20
   0 -13  -3   91.99    4.10
   0 -13  -3   82.59    4.20
   0 -13   3   85.09    3.80
   0 -13  -5   50.99    3.30
   0  13   5   44.80    3.50
   0 -13  -5   48.60    3.80
   0  13   5   42.10    3.90
   0 -13   5   42.40    2.70
   0  13   7  249.58    9.60
   0  13   7  257.47    9.30
   0 -13  -7  264.17    9.70
   0  13   7  260.87    9.80
  -1 -13   0    0.10    1.20
   1 -13   0    0.70    1.40
  -1  13   0   -0.50    1.00
   1  13   0    0.20    1.10
  -1 -13   0   -0.70    1.00
   1 -13   0    0.30    1.10
   1 -13   2  288.67    8.90
   1  13  -2  306.47    8.30
  -1 -13  -2  301.57    9.20
  -1 -13  -2  311.17    9.20
  -1  13   2  301.97    9.20
   1 -13   2  318.97    8.20
   1  13   2  300.77    9.00
   1 -13  -2  306.57    9.20
   1 -13  -2  304.27    9.20
  -1  13  -2  304.07    8.30
  -1 -13   2  310.57    8.20
  -1 -13   2  302.17    9.00
  -1 -13  -4   65.09    3.50
  -1  13   4   66.29    3.90
   1 -13   4   59.99    3.30
  -1 -13  -4   65.59    4.00
   1 -13  -4   64.79    4.00
   1 -13  -4   67.49    3.70
  -1 -13   4   63.69    3.30
   1  13   4   67.09    3.90
  -1 -13  -6   10.40    2.80
  -1  13   6   10.30    2.60
  -1  13   6   10.10    2.70
  -1  13   6    8.00    2.50
   1 -13  -6    7.60    2.60
   1  13   6    9.50    2.40
   1  13   6    9.00    2.80
  -1  13   8  184.88    8.30
  -1  13   8  194.98    8.00
  -1  13   8  194.58    8.80
  -1 -13  -8  184.58    8.30
   1  13   8  191.78    8.50
   1  13   8  204.78    8.20
   1 -13  -8  208.48    8.60
   1  13   8  181.58    8.70
   2  13  -1  101.89    3.80
  -2 -13  -1   90.89    4.20
   2 -13   1   98.29    4.30
   2 -13   1  101.69    3.80
  -2  13   1  109.99    4.30
  -2 -13  -1   99.99    4.10
  -2 -13   1   97.29    4.20
   2 -13  -1   94.39    4.30
  -2  13  -1   93.59    3.80
  -2 -13   1   94.29    3.70
   2 -13  -1  101.79    4.30
   2  13   1  104.29    4.20
  -2  13   3  789.02   20.60
   2 -13   3  783.02   20.20
  -2 -13  -3  827.12   20.50
  -2 -13  -3  782.62   20.60
  -2 -13   3  778.12   20.10
   2 -13  -3  798.72   20.50
   2  13   3  790.82   20.50
   2 -13  -3  804.22   20.70
  -2 -13  -5   71.79    4.60
  -2  13   5   68.69    4.70
  -2  13   5   65.69    4.20
   2 -13   5   62.19    3.40
   2 -13  -5   76.79    3.90
   2 -13  -5   66.99    4.30
   2  13   5   65.19    4.10
   2  13   5   64.09    4.40
  -2  13   7   59.89    4.40
  -2  13   7   53.19    4.90
  -2  13   7   58.49    4.70
  -2 -13  -7   58.59    4.70
   2  13   7   52.39    4.30
   2 -13  -7   59.79    4.70
   2  13   7   61.99    5.20
   2  13   7   58.69    5.10
  -3  13   0    0.30    1.20
   3 -13   0    0.00    1.20
  -3 -13   0    1.00    1.30
   3 -13   0    1.20    1.30
   3  13   0    0.40    1.10
  -3 -13   0    1.60    1.20
  -3 -13  -2  311.47    9.60
  -3 -13  -2  316.67    9.40
   3 -13   2  308.87    9.30
  -3  13   2  310.87    9.50
   3  13  -2  314.67    8.60
   3 -13   2  325.37    8.60
   3 -13  -2  303.87    9.50
   3 -13  -2  312.67    9.50
  -3  13  -2  319.77    8.80
   3  13   2  315.77    9.50
  -3 -13   2  309.27    9.30
  -3 -13  -4  359.96   10.90
   3 -13   4  338.47   10.00
  -3  13   4  334.67   10.50
  -3  13   4  345.07   10.80
   3  13   4  338.37   10.60
   3 -13  -4  341.97   10.70
   3 -13  -4  362.66   10.40
   3  13   4  333.17   10.50
  -3  13   6   40.70    3.70
  -3  13   6   34.90    3.70
  -3 -13  -6   31.50    3.70
  -3  13   6   35.80    3.80
   3  13   6   35.70    3.60
   3 -13  -6   30.00    3.50
   3  13   6   31.80    3.70
  -3  13   8   94.89    6.40
  -3  13   8   92.59    5.60
  -3 -13  -8   91.29    6.10
  -3  13   8   85.39    5.60
   3  13   8   74.49    6.20
   3  13   8   84.19    5.90
   3  13   8   91.79    5.70
   3 -13  -8   85.79    5.90
  -4 -13  -1  628.74   16.80
   4  13  -1  662.33   16.50
   4 -13   1  675.13   16.70
   4 -13   1  638.24   17.20
  -4  13   1  667.33   17.20
  -4  13  -1  661.03   16.80
   4 -13  -1  631.04   17.20
  -4 -13   1  645.74   16.40
   4 -13  -1  635.74   17.00
   4  13   1  654.03   17.00
   4 -13   3  247.28    8.00
  -4  13   3  269.37    8.60
  -4  13   3  251.97    8.50
  -4 -13  -3  248.28    8.30
   4 -13  -3  258.27    8.30
   4  13   3  258.17    8.40
   4 -13  -3  251.07    8.50
  -4  13   5  183.48    7.40
  -4  13   5  182.88    7.40
   4 -13   5  188.98    6.50
  -4 -13  -5  194.68    7.50
   4 -13  -5  197.68    6.90
   4  13   5  199.98    7.40
   4 -13  -5  180.08    7.40
   4  13   5  181.48    7.30
  -4  13   7  285.67   10.40
  -4 -13  -7  280.37   10.20
  -4  13   7  279.67    9.90
   4  13   7  267.37   10.30
   4  13   7  275.27   10.00
   4 -13  -7  293.77   10.30
  -5  13   0    0.70    1.50
   5 -13   0    0.40    1.40
  -5 -13   0    0.40    1.10
   5 -13   0   -1.30    1.30
   5  13   0    0.00    1.30
  -5  13   2  100.59    4.70
  -5 -13  -2  100.79    4.70
   5 -13   2  112.99    4.20
   5  13  -2  105.09    4.00
   5 -13   2  108.99    4.70
  -5  13   2  104.69    4.80
   5  13   2  112.89    4.90
  -5  13  -2  109.89    4.30
   5 -13  -2  101.79    5.00
   5 -13  -2  107.79    4.80
  -5 -13  -4   70.39    4.30
   5 -13   4   64.69    3.70
  -5  13   4   63.49    4.20
  -5  13   4   57.09    4.00
   5 -13  -4   61.19    3.80
   5  13   4   67.09    4.10
   5 -13  -4   59.49    4.20
   5  13   4   67.89    4.50
  -5  13   6   88.69    5.20
  -5  13   6   87.49    5.10
  -5  13   6   90.29    5.70
  -5 -13  -6   88.39    5.40
   5  13   6   85.09    5.40
   5  13   6   78.59    5.10
   5 -13  -6   89.09    5.70
  -5  13   8   65.89    5.90
  -5  13   8   81.59    5.60
  -5 -13  -8   71.99    5.80
   5  13   8   76.99    6.10
   5 -13  -8   76.59    5.90
   5  13   8   77.49    6.00
   5  13   8   76.39    5.30
   6 -13   1  129.49    5.40
  -6  13   1  125.89    5.30
   6 -13   1  129.49    5.00
  -6  13   1  128.99    5.10
   6  13  -1  125.29    4.70
   6 -13  -1  118.79    5.20
  -6  13  -1  130.39    5.20
   6  13   1  126.39    5.20
   6 -13  -1  116.49    5.10
  -6  13   3  448.36   13.10
   6 -13   3  440.46   12.70
  -6  13   3  451.35   13.10
  -6 -13  -3  436.06   13.00
   6 -13  -3  433.46   13.10
   6  13   3  442.56   13.10
  -6  13  -3  451.25   12.20
   6 -13  -3  453.45   12.90
   6  13   3  449.86   12.70
  -6  13   5   95.69    5.40
  -6  13   5  106.99    5.80
  -6 -13  -5  100.89    5.90
   6 -13   5  103.19    4.70
   6  13   5  104.89    5.60
   6  13   5  103.09    5.50
   6 -13  -5  109.39    6.00
   6 -13  -5  105.09    5.10
  -6  13   7   22.40    3.40
  -6  13   7   26.80    4.10
  -6 -13  -7   26.20    3.90
   6 -13  -7   22.60    3.90
   6  13   7   22.70    3.50
   6  13   7   33.30    4.00
   7  13   0    0.30    1.40
   7 -13   0    0.20    1.60
   7 -13   0   -0.70    1.50
  -7  13   0   -0.60    1.70
   7 -13   2  410.86   11.40
  -7  13   2  410.06   11.90
   7 -13   2  402.76   12.10
  -7  13   2  404.86   12.20
   7  13   2  412.16   11.50
   7 -13  -2  417.06   12.20
   7  13   2  414.36   12.10
   7 -13  -2  399.06   12.10
  -7  13  -2  415.36   11.60
  -7  13   4  152.98    6.60
   7 -13   4  147.89    6.10
  -7  13   4  159.98    6.90
   7 -13  -4  145.59    6.60
   7 -13  -4  157.28    6.40
   7  13   4  148.99    6.70
   7  13   4  146.39    6.20
  -7  13   6    4.10    2.50
  -7  13   6    5.00    2.70
  -7  13   6    1.40    2.40
   7  13   6    2.20    2.50
   7  13   6    3.50    2.70
   7 -13  -6    4.20    2.70
  -8  13   1  166.88    6.60
   8 -13   1  159.08    6.00
   8 -13   1  164.48    6.50
  -8  13  -1  170.28    6.40
   8  13   1  167.18    6.40
   8 -13  -1  173.48    6.70
   8 -13  -1  171.28    6.60
   8 -13   3    2.90    1.80
  -8  13   3    4.60    2.20
  -8  13   3    0.40    1.70
   8  13   3    0.50    2.10
  -8  13  -3    1.30    1.50
   8  13   3    4.20    1.90
   8 -13  -3    4.70    2.20
   8 -13  -3    6.80    2.10
  -8  13   5  115.69    6.10
   8 -13   5  122.89    5.50
  -8  13   5  117.09    6.30
   8 -13  -5  122.69    6.30
   8  13   5  115.89    6.10
   8 -13  -5  119.89    5.70
   8  13   5  118.79    5.60
  -8  13   7  151.58    7.70
  -8  13   7  147.39    7.30
   8 -13  -7  162.68    8.00
   8  13   7  140.79    7.40
   8  13   7  139.39    7.30
   9 -13   0    0.50    1.80
   9 -13   0    0.00    1.70
  -9  13   0    0.40    1.80
   9 -13   2  103.69    4.80
  -9  13   2  103.89    5.40
   9 -13   2  111.39    5.30
   9  13   2   99.69    5.40
   9 -13  -2  103.19    5.60
  -9  13  -2   97.89    4.90
   9 -13  -2  103.69    5.40
  -9  13   4   29.50    3.70
  -9  13   4   22.50    3.10
   9 -13   4   19.90    2.70
   9 -13  -4   28.10    3.40
   9 -13  -4   23.90    3.40
   9  13   4   21.50    3.40
   9  13   4   24.70    2.90
  -9  13   6   29.70    4.00
  -9  13   6   22.60    3.70
   9  13   6   19.10    3.50
   9  13   6   15.80    3.30
   9 -13  -6   22.60    3.90
  10 -13   1   88.69    4.90
 -10  13   1   91.39    5.10
  10 -13   1   84.29    4.70
 -10  13  -1   89.89    5.00
  10 -13  -1   78.39    4.70
  10 -13  -1   93.49    5.30
 -10  13   3  165.38    7.30
  10 -13   3  159.18    6.70
 -10  13  -3  180.88    8.50
  10 -13  -3  177.68    7.60
  10  13   3  159.98    7.20
  10 -13  -3  164.78    6.90
 -10  13   5  184.68    8.00
 -10  13   5  158.38    7.90
  10  13   5  166.58    8.00
  10 -13  -5  173.88    8.20
  10 -13  -5  183.98    7.40
  11 -13   0    0.20    2.00
 -11  13   0    2.20    2.40
  11 -13   0    0.80    2.20
  11 -13   2  116.69    5.40
 -11  13   2  125.69    6.60
  11  13  -2  122.69    5.60
  11 -13   2  108.39    5.90
 -11  13  -2  118.59    5.60
  11 -13  -2  119.59    6.10
  11 -13  -2  123.29    5.90
 -11  13   4  131.49    7.10
  11 -13   4  150.08    6.70
  11 -13  -4  166.68    7.80
  11 -13  -4  149.49    6.90
  12 -13   1  317.67   10.50
 -12  13   1  330.47   11.10
  12  13  -1  305.27   10.50
  12 -13   1  302.87   10.70
  12 -13  -1  320.37   11.00
  12 -13  -1  327.07   10.90
 -12  13  -1  317.97   10.80
 -12  13   3   22.40    3.70
  12 -13   3   37.00    4.00
  12 -13  -3   23.80    3.60
  12 -13  -3   22.50    3.60
  13 -13   0    2.30    2.40
 -13  13   0    1.80    2.70
  13 -13   0    1.40    2.60
  13  13   0   -0.30    2.40
  13  13  -2   88.49    5.30
  13 -13   2   84.49    5.60
 -13  13   2   92.59    6.40
 -13  13  -2   83.09    5.40
  13 -13  -2   81.39    5.70
  13 -13  -2   94.79    5.60
   0 -14   0  673.13   17.00
   0 -14   0  663.43   17.50
   0  14   0  662.33   17.10
   0 -14  -2  353.36   10.50
   0 -14  -2  350.06   10.50
   0 -14   2  360.96   10.40
   0 -14   2  364.26    9.50
   0  14   2  353.06   10.40
   0  14  -2  358.46    9.60
   0 -14  -4 1581.64   38.10
   0  14   4 1545.25   38.30
   0 -14   4 1541.55   37.60
   0 -14  -4 1577.14   38.50
   0  14   6    0.30    2.00
   0 -14  -6    4.30    2.60
   0  14   6    5.80    2.60
   0  14   8  222.78    9.60
   0 -14  -8  196.88    8.60
   0  14   8  196.98    8.80
   0  14   8  224.58    8.70
   1 -14   1  263.27    7.60
   1 -14   1  256.67    8.20
  -1 -14  -1  265.87    8.10
  -1 -14  -1  259.17    8.40
  -1  14   1  267.57    8.10
   1  14  -1  260.67    7.70
   1 -14  -1  265.77    8.10
  -1  14  -1  262.27    7.70
  -1 -14   1  268.37    7.60
   1  14   1  271.97    8.20
   1 -14  -1  257.17    8.30
  -1 -14   1  250.17    8.20
  -1  14   3   29.70    2.90
   1 -14   3   32.10    2.80
  -1 -14  -3   29.70    2.80
  -1 -14  -3   26.50    2.80
   1  14   3   27.90    2.80
  -1 -14   3   33.40    2.60
   1 -14  -3   35.10    2.90
   1 -14  -3   26.40    2.80
  -1 -14  -5   21.70    2.70
  -1 -14  -5   17.20    2.90
  -1  14   5   17.70    2.70
   1 -14   5   20.60    2.20
   1  14   5   23.70    3.00
   1 -14  -5   19.60    3.00
   1  14   5   20.50    3.10
   1 -14  -5   23.40    2.70
  -1  14   7   18.50    3.30
  -1 -14  -7   13.70    3.30
  -1  14   7   11.50    3.00
  -1  14   7    9.70    3.30
   1  14   7   15.10    2.90
   1 -14  -7   15.00    3.20
   1  14   7   12.70    3.10
   1  14   7   13.20    3.40
   2 -14   0 1357.96   32.90
  -2  14   0 1394.26   33.00
   2  14   0 1365.56   32.80
   2 -14   0 1330.07   33.30
  -2 -14   0 1394.66   32.80
  -2 -14   0 1315.47   33.30
   2 -14   2  616.54   15.10
  -2  14   2  602.04   16.20
   2  14  -2  598.14   15.20
  -2 -14  -2  599.94   16.10
  -2 -14  -2  618.04   16.30
   2 -14   2  561.94   15.90
   2 -14  -2  604.94   16.20
   2 -14  -2  596.44   16.20
  -2 -14   2  599.14   16.00
  -2  14  -2  588.64   15.30
  -2 -14   2  623.84   15.10
   2  14   2  601.64   16.10
  -2 -14  -4   18.10    2.60
  -2  14   4   12.40    2.30
   2 -14   4    7.10    1.70
  -2 -14  -4    4.90    1.90
   2  14   4    9.50    2.20
   2 -14  -4    5.30    1.90
   2 -14  -4    4.60    2.20
  -2  14   6 1624.54   40.00
  -2 -14  -6 1607.54   40.30
  -2  14   6 1579.44   40.20
  -2  14   6 1568.24   40.40
   2  14   6 1607.64   40.40
   2  14   6 1658.03   40.10
   2 -14  -6 1605.34   40.30
  -2 -14  -8   25.50    3.80
  -2  14   8   23.80    3.50
  -2  14   8   26.60    4.10
  -2  14   8   17.50    3.50
   2  14   8   29.50    4.40
   2  14   8   24.50    3.80
   2  14   8   26.60    4.20
   2 -14  -8   28.70    4.20
  -3 -14  -1  321.87    9.50
   3  14  -1  319.27    9.20
   3 -14   1  323.07    9.90
   3 -14   1  327.07    9.20
  -3  14   1  339.27    9.90
  -3 -14  -1  316.77    9.90
  -3 -14   1  316.17    9.10
  -3  14  -1  331.47    9.40
   3  14   1  319.97    9.60
   3 -14  -1  337.87    9.80
  -3 -14   1  318.07    9.80
   3 -14  -1  322.07    9.90
   3 -14   3  119.49    5.00
  -3 -14  -3  112.19    5.20
  -3  14   3  117.79    5.30
   3 -14  -3  122.49    5.40
   3 -14  -3  123.49    5.40
   3  14   3  123.69    5.30
   3 -14   5   10.60    1.90
  -3 -14  -5    8.30    2.60
  -3  14   5    7.90    2.30
  -3  14   5   11.90    2.70
   3 -14  -5    5.00    1.90
   3  14   5   10.70    2.50
   3 -14  -5   12.50    2.70
   3  14   5    8.40    2.60
  -3  14   7   15.10    3.30
  -3 -14  -7   11.80    3.30
  -3  14   7   15.10    2.90
  -3  14   7   14.60    3.40
   3 -14  -7   17.00    3.30
   3  14   7   13.70    3.30
   3  14   7   12.80    2.90
   4  14   0  300.17    8.90
   4 -14   0  297.27    9.40
  -4  14   0  310.17    9.20
  -4 -14   0  286.27    8.80
   4 -14   0  300.37    9.00
  -4 -14  -2  243.08    8.30
  -4  14   2  263.27    8.60
   4  14  -2  256.97    7.60
   4 -14   2  277.87    7.70
   4 -14   2  264.57    8.50
   4 -14  -2  254.47    8.60
   4  14   2  265.07    8.60
  -4  14  -2  264.37    7.90
   4 -14  -2  259.67    8.60
  -4  14   4 1418.26   36.30
  -4  14   4 1474.95   36.60
   4 -14   4 1401.66   35.70
  -4 -14  -4 1470.55   36.50
   4 -14  -4 1456.85   36.60
   4  14   4 1494.25   36.40
   4  14   4 1492.25   36.50
   4 -14  -4 1512.15   36.20
  -4  14   6   12.20    2.80
  -4  14   6   10.50    3.00
  -4  14   6    6.30    2.70
  -4 -14  -6    4.60    2.60
   4  14   6    8.40    3.00
   4 -14  -6    6.30    2.90
   4  14   6    9.00    2.90
  -4  14   8  459.05   14.40
  -4 -14  -8  472.65   15.10
  -4  14   8  474.25   15.50
  -4  14   8  450.85   14.50
   4 -14  -8  468.35   15.00
   4  14   8  447.86   15.00
   4  14   8  463.95   14.70
   4  14   8  486.75   15.50
   5 -14   1  120.49    5.40
  -5 -14  -1  121.79    5.00
   5  14  -1  121.09    4.60
   5 -14   1  124.19    4.80
  -5  14   1  115.59    5.20
   5 -14  -1  128.09    5.30
   5  14   1  114.99    5.00
  -5  14  -1  123.89    5.10
   5 -14  -1  118.99    5.30
  -5  14   3   35.90    3.50
  -5 -14  -3   48.50    3.90
  -5  14   3   44.60    3.70
   5 -14   3   40.00    3.40
   5  14   3   41.50    3.60
   5 -14  -3   40.00    3.50
   5  14   3   44.90    3.50
   5 -14  -3   47.40    4.00
  -5 -14  -5   10.30    2.90
   5 -14   5   11.90    2.10
  -5  14   5    9.50    2.60
  -5  14   5   12.90    3.00
   5  14   5   12.20    2.70
   5  14   5    9.90    2.70
   5 -14  -5   14.70    3.00
   5 -14  -5   11.90    2.50
  -5 -14  -7   55.29    5.10
  -5  14   7   60.49    5.10
  -5  14   7   48.80    4.60
  -5  14   7   53.29    4.90
   5  14   7   55.59    5.00
   5  14   7   54.99    4.90
   5 -14  -7   51.69    4.80
   6 -14   0  684.83   17.60
   6 -14   0  647.34   17.90
   6  14   0  653.93   17.30
  -6  14   0  655.13   17.70
   6 -14   2  436.16   11.90
   6 -14   2  413.86   12.60
  -6  14   2  422.66   12.70
   6  14  -2  435.76   11.70
  -6 -14  -2  422.36   12.60
  -6  14   2  450.35   12.70
   6  14   2  445.96   12.70
   6 -14  -2  420.46   12.70
  -6  14  -2  422.36   12.00
   6  14   2  433.66   12.30
   6 -14  -2  439.36   12.80
  -6 -14  -4   -0.50    2.20
  -6  14   4    4.10    2.30
  -6  14   4    1.60    2.20
   6 -14   4    1.30    1.80
   6 -14  -4    2.00    2.40
   6  14   4    4.60    2.20
   6 -14  -4   -1.00    1.90
   6  14   4    1.10    1.90
  -6  14   6 1166.28   30.90
  -6 -14  -6 1169.28   31.00
  -6  14   6 1167.08   30.40
  -6  14   6 1210.68   30.80
   6  14   6 1127.69   30.40
   6  14   6 1217.28   30.80
   6 -14  -6 1182.38   31.00
   7  14  -1  346.07   10.60
  -7  14   1  366.96   11.30
   7 -14   1  376.86   10.90
   7 -14   1  361.86   11.40
  -7  14  -1  376.16   11.10
   7 -14  -1  364.66   11.20
   7 -14  -1  373.86   11.40
   7  14   1  371.06   11.20
   7  14   1  394.16   11.60
  -7  14   3   23.80    3.30
  -7  14   3   26.20    3.00
   7 -14   3   23.00    2.80
   7  14   3   27.30    3.30
   7 -14  -3   28.70    3.30
   7  14   3   25.80    3.00
   7 -14  -3   26.70    3.20
  -7  14   5   14.00    2.90
  -7  14   5   14.70    3.00
   7 -14   5   15.50    2.50
   7 -14  -5   16.50    3.40
   7  14   5    9.60    3.00
   7 -14  -5   16.60    2.70
   7  14   5   16.50    3.10
  -7  14   7    5.90    3.10
  -7  14   7    4.90    3.00
  -7  14   7    3.70    2.70
   7 -14  -7    3.60    2.90
   7  14   7    0.00    2.60
   7  14   7    5.90    3.20
   8  14   0  201.68    7.20
  -8  14   0  214.88    7.70
   8 -14   0  207.08    7.40
   8 -14   0  194.38    7.50
  -8  14   2  321.17   10.70
   8 -14   2  358.86   10.80
   8 -14   2  320.77   10.50
   8 -14  -2  327.37   10.60
  -8  14  -2  314.97   10.00
   8  14   2  319.67   10.50
   8 -14  -2  332.57   10.80
  -8  14   4 1092.09   28.70
   8 -14   4 1055.39   27.90
  -8  14   4 1141.89   28.70
   8  14   4 1099.39   27.80
   8 -14  -4 1095.49   28.30
   8 -14  -4 1107.19   28.80
   8  14   4 1079.39   28.60
  -8  14   6   14.90    3.10
  -8  14   6   15.30    3.30
  -8  14   6   16.70    3.60
   8  14   6   13.60    3.20
   8  14   6   21.40    3.80
   8 -14  -6   15.60    3.50
   9 -14   1   89.19    5.20
   9 -14   1   85.59    4.60
  -9  14   1   87.29    5.30
   9  14   1   87.89    5.00
  -9  14  -1   97.19    5.10
   9 -14  -1   87.59    5.10
   9 -14  -1   84.19    4.90
   9 -14   3   32.40    3.50
  -9  14   3   36.30    4.00
   9 -14  -3   37.10    3.90
   9  14   3   35.70    3.90
   9 -14  -3   38.00    3.70
  -9  14   5    8.40    2.90
  -9  14   5    8.90    2.90
   9 -14   5    9.60    2.40
   9  14   5    7.90    2.70
   9 -14  -5    8.40    2.60
   9  14   5    7.40    2.90
   9 -14  -5    6.30    2.90
  10 -14   0  565.14   16.40
 -10  14   0  588.14   16.50
  10 -14   0  563.94   16.20
  10 -14   2  595.94   17.50
 -10  14   2  648.24   18.10
  10 -14  -2  628.64   17.80
  10 -14  -2  615.84   17.70
 -10  14  -2  622.74   17.20
 -10  14   4   16.00    3.50
  10 -14   4   13.70    2.80
  10 -14  -4   17.70    3.00
  10 -14  -4   15.20    3.40
  10  14   4   16.40    3.40
 -11  14   1  151.28    6.90
  11 -14   1  149.69    6.40
  11 -14   1  135.69    6.50
 -11  14  -1  139.19    6.40
  11 -14  -1  135.59    6.70
  11 -14  -1  138.99    6.60
  11 -14   3   74.29    5.20
 -11  14   3   83.79    5.70
  11 -14  -3   81.99    5.40
  11 -14  -3   81.69    5.80
 -12  14   0   71.79    5.10
  12 -14   0   74.59    5.10
  12 -14   0   74.29    4.90
 -12  14   2  223.28    9.00
  12 -14   2  216.98    8.70
 -12  14  -2  203.08    8.30
  12 -14  -2  211.68    8.70
  12 -14  -2  213.08    8.60
  13  14  -1  107.39    5.90
 -13  14   1   94.89    6.10
  13 -14   1  101.69    6.20
  13 -14   1  104.99    5.90
  13 -14  -1  106.59    6.40
  13 -14  -1   96.79    6.20
 -13  14  -1  103.49    6.30
   0 -15  -1    8.70    1.90
   0  15  -1    8.50    1.60
   0  15   1    5.30    1.60
   0 -15  -1    7.30    2.00
   0 -15   1    9.80    1.60
   0 -15   1    8.50    1.80
   0 -15   3   55.29    3.60
   0 -15  -3   60.69    3.70
   0 -15  -3   55.69    3.90
   0  15   3   58.39    4.00
   0 -15   5   80.79    4.00
   0 -15  -5   73.99    4.90
   0  15   5   70.99    4.60
   0 -15  -5   75.69    4.40
   0 -15  -7    1.40    2.50
   0  15   7    3.50    2.80
   0  15   7    3.70    2.50
   0  15   7    2.00    2.90
  -1 -15   0    0.90    1.30
   1 -15   0    1.30    1.50
  -1  15   0    0.20    1.30
   1  15   0   -0.40    1.40
  -1 -15   0    0.80    1.50
   1 -15   0    0.20    1.30
   1  15  -2  241.88    7.20
   1 -15   2  233.38    7.90
  -1 -15  -2  247.08    8.30
  -1 -15  -2  247.28    8.10
  -1  15   2  244.68    8.10
   1 -15  -2  258.27    8.40
   1 -15  -2  240.28    8.10
  -1 -15   2  243.18    8.10
   1  15   2  247.78    8.10
  -1  15  -2  258.77    7.30
  -1 -15  -4  188.98    7.00
  -1  15   4  183.48    7.10
  -1 -15  -4  181.58    7.40
   1 -15   4  189.18    6.70
   1  15   4  188.28    7.30
   1 -15  -4  200.18    7.60
   1 -15  -4  199.58    7.00
  -1 -15   4  178.68    6.50
  -1  15   6    8.40    2.70
  -1 -15  -6    7.80    2.70
  -1  15   6    7.60    2.80
  -1  15   6    5.10    2.60
   1 -15  -6    9.90    3.00
   1  15   6    6.20    2.90
   1  15   6    4.10    2.40
  -1  15   8   79.59    5.90
   1  15   8   76.29    5.90
   2 -15   1   55.79    3.50
  -2 -15  -1   58.99    3.70
  -2  15   1   53.19    3.40
   2 -15   1   55.19    3.00
  -2 -15  -1   52.29    3.50
   2  15  -1   57.09    3.10
   2  15   1   54.49    3.30
   2 -15  -1   54.89    3.50
  -2 -15   1   54.29    3.00
  -2 -15   1   57.89    3.50
  -2  15  -1   59.69    3.20
   2 -15  -1   52.49    3.50
   2 -15   3    7.50    1.80
  -2 -15  -3    5.10    1.90
  -2 -15  -3    3.30    2.10
  -2  15   3    5.10    2.00
   2 -15  -3    7.50    2.10
   2  15   3    5.30    2.00
   2 -15  -3    4.00    2.20
  -2 -15   3    4.80    1.70
  -2  15   5    5.50    2.30
  -2 -15  -5    4.70    2.40
   2 -15   5    7.70    1.80
  -2  15   5    7.50    2.60
   2  15   5    6.20    2.60
   2 -15  -5    5.20    2.40
   2 -15  -5    7.50    2.20
   2  15   5   11.10    2.60
  -2 -15  -7   86.69    6.10
  -2  15   7   92.29    6.30
  -2  15   7   82.19    6.10
  -2  15   7   88.99    5.50
   2  15   7   89.49    5.90
   2  15   7   93.79    6.40
   2  15   7   89.49    6.40
   2 -15  -7   82.09    6.00
   3 -15   0    0.80    1.60
   3  15   0   -0.70    1.40
   3 -15   0    1.30    1.50
  -3 -15   0    1.20    1.50
  -3  15   0    0.20    1.40
  -3 -15   0    1.10    1.40
  -3 -15  -2  326.97   10.00
  -3  15   2  323.17   10.10
   3  15  -2  322.07    9.10
  -3 -15  -2  322.07   10.20
   3 -15   2  321.47   10.00
  -3 -15   2  329.07   10.00
   3  15   2  329.37   10.00
   3 -15  -2  312.17   10.00
  -3  15  -2  325.37    9.20
   3 -15  -2  314.97   10.10
  -3  15   4  141.29    6.60
  -3  15   4  154.68    6.60
   3 -15   4  144.09    5.80
  -3 -15  -4  155.18    6.70
   3 -15  -4  143.19    6.70
   3 -15  -4  153.38    6.30
   3  15   4  150.18    6.70
   3  15   4  148.19    6.60
  -3  15   6    2.80    2.80
  -3  15   6    0.80    2.30
  -3  15   6    2.60    2.40
  -3 -15  -6   -0.60    2.50
   3  15   6    0.20    2.50
   3 -15  -6    3.10    2.60
   3  15   6   -1.30    2.40
   4 -15   1    9.80    1.80
  -4 -15  -1    5.60    1.80
   4 -15   1    9.10    2.10
  -4  15   1   11.40    2.30
   4  15  -1    7.20    1.70
  -4  15  -1    6.40    1.80
   4 -15  -1    8.60    2.00
   4 -15  -1    8.70    2.10
   4  15   1    5.50    1.80
  -4  15   3   40.70    3.60
  -4 -15  -3   39.40    3.70
  -4  15   3   43.50    3.80
   4 -15   3   40.10    3.20
   4 -15  -3   44.20    3.80
   4  15   3   44.20    3.60
   4 -15  -3   40.50    3.50
  -4 -15  -5   22.50    3.30
  -4  15   5   24.00    3.30
  -4  15   5   19.90    3.10
   4 -15   5   23.90    2.70
   4  15   5   24.90    3.40
   4 -15  -5   24.80    3.50
   4  15   5   23.20    3.60
   4 -15  -5   20.70    2.80
  -4 -15  -7   25.30    4.10
  -4  15   7   24.00    4.00
  -4  15   7   25.10    3.80
  -4  15   7   25.20    4.00
   4  15   7   26.50    4.30
   4  15   7   26.10    3.90
   4 -15  -7   21.90    4.00
   5 -15   0   -1.40    1.70
   5  15   0    1.60    1.50
  -5 -15   0    1.20    1.40
   5 -15   0    0.40    1.60
  -5  15   0   -0.40    1.50
  -5 -15  -2  202.38    7.50
   5 -15   2  210.98    7.60
   5  15  -2  210.68    6.60
  -5  15   2  215.18    7.80
  -5  15   2  209.08    7.50
  -5  15  -2  206.88    7.00
   5  15   2  206.98    7.50
   5 -15  -2  207.68    7.80
   5 -15  -2  205.38    7.70
  -5  15   4  122.09    6.10
  -5 -15  -4  132.29    6.20
  -5  15   4  130.59    6.20
   5 -15   4  121.29    5.50
   5  15   4  137.19    6.30
   5 -15  -4  132.79    6.00
   5  15   4  130.19    6.30
   5 -15  -4  125.59    6.40
  -5  15   6    6.60    2.70
  -5  15   6    3.90    2.60
  -5  15   6    3.60    2.50
  -5 -15  -6    1.20    2.70
   5  15   6    3.50    2.60
   5  15   6    5.10    3.00
   5 -15  -6    4.70    2.80
   6  15  -1   84.79    4.10
   6 -15   1   84.69    4.90
   6 -15   1   81.29    4.20
  -6  15   1   82.49    4.60
   6  15   1   86.09    4.50
  -6  15  -1   91.89    4.60
   6 -15  -1   82.69    4.80
   6 -15  -1   86.89    4.80
  -6 -15  -3   10.30    2.50
  -6  15   3   16.50    2.80
   6 -15   3   11.50    2.40
  -6  15   3    9.00    2.50
   6 -15  -3    8.40    2.50
   6  15   3   13.60    2.70
   6 -15  -3    9.50    2.40
   6  15   3    6.10    2.40
   6 -15   5   16.10    2.50
  -6  15   5    7.50    2.70
  -6 -15  -5    7.90    3.10
  -6  15   5    8.50    3.00
   6 -15  -5    9.70    3.10
   6  15   5   10.00    2.80
   6 -15  -5    9.70    2.60
   6  15   5    6.40    2.90
  -6  15   7   65.69    5.20
  -6  15   7   74.59    6.00
  -6 -15  -7   69.79    6.00
  -6  15   7   71.99    5.50
   6 -15  -7   68.29    5.60
   6  15   7   67.09    5.40
   6  15   7   71.19    5.80
   7 -15   0    0.70    1.90
   7  15   0    1.20    1.70
   7 -15   0   -1.50    1.70
  -7  15   0    1.70    2.10
  -7  15   2  212.58    7.50
  -7  15   2  180.18    7.50
   7 -15   2  189.48    7.40
  -7  15  -2  191.88    6.90
   7 -15  -2  186.88    7.50
   7  15   2  196.98    7.50
   7  15   2  193.58    7.00
   7 -15  -2  192.58    7.70
  -7  15   4  208.38    8.40
  -7  15   4  209.58    8.30
   7 -15   4  204.08    7.80
   7  15   4  207.08    7.70
   7 -15  -4  204.78    8.30
   7 -15  -4  211.88    8.10
   7  15   4  204.98    8.40
  -7  15   6   10.00    3.10
  -7  15   6    4.80    2.80
   7 -15  -6   10.30    3.10
   7  15   6    8.20    2.90
   7  15   6    5.60    2.90
   8 -15   1    7.10    2.10
   8 -15   1    7.60    2.40
  -8  15   1    2.50    2.30
   8 -15  -1    5.00    2.30
   8 -15  -1    3.80    2.20
  -8  15  -1    5.40    2.20
   8  15   1    4.20    2.20
  -8  15   3   62.79    5.10
   8 -15   3   58.99    4.20
  -8  15   3   61.09    4.40
   8 -15  -3   67.69    4.80
   8  15   3   53.59    4.40
   8 -15  -3   56.99    4.30
  -8  15   5   41.50    4.30
   8 -15   5   46.50    4.20
  -8  15   5   37.50    4.20
   8 -15  -5   39.40    4.30
   8 -15  -5   51.49    4.50
   8  15   5   43.50    4.30
   8  15   5   44.00    4.70
   9 -15   0    0.70    1.90
  -9  15   0   -1.40    2.00
   9 -15   0   -1.40    2.10
  -9  15   2  162.88    7.10
   9 -15   2  133.99    6.50
   9 -15  -2  155.28    7.10
  -9  15  -2  154.68    6.40
   9 -15  -2  143.99    6.90
   9  15   2  164.58    7.20
   9 -15   4   72.89    4.80
  -9  15   4   75.59    5.80
  -9  15   4   74.39    5.70
   9 -15  -4   75.79    5.70
   9  15   4   71.29    5.20
   9 -15  -4   75.49    4.90
 -10  15   1    9.20    3.00
  10 -15   1    6.80    2.20
  10 -15   1    4.80    2.70
  10 -15  -1   14.20    3.00
  10 -15  -1    2.50    2.30
 -10  15  -1    4.90    2.50
 -10  15   3    9.80    3.00
  10 -15   3    3.60    2.30
  10  15   3    6.70    2.80
  10 -15  -3    3.40    2.50
  10 -15  -3    5.70    3.00
  11 -15   0    0.20    2.20
 -11  15   0    0.60    2.50
  11 -15   0    1.10    2.30
  11 -15   2  159.38    7.40
 -11  15   2  178.18    7.80
 -11  15  -2  156.58    6.90
  11 -15  -2  152.38    7.30
  11 -15  -2  152.68    7.20
  11 -15   4   70.69    5.10
 -11  15   4   67.39    5.50
  11 -15  -4   64.89    5.60
  11 -15  -4   66.39    5.30
  12 -15   1    2.60    2.40
  12 -15   1    3.40    2.60
  12  15  -1    2.70    2.40
 -12  15   1    0.20    2.70
 -12  15  -1    0.60    2.50
  12 -15  -1    0.90    2.50
  12 -15  -1    3.60    2.70
   0  16   0 2246.58   53.59
   0 -16   0 2294.87   53.59
   0 -16   0 2250.17   54.29
   0 -16  -2  119.19    5.40
   0 -16  -2  122.89    5.40
   0 -16   2  116.99    5.20
   0  16   2  124.99    5.40
   0 -16  -4  307.87   10.30
   0 -16  -4  307.57   10.00
   0  16   4  300.77   10.10
   0 -16   4  302.87    9.50
   0  16   6  443.16   13.80
   0 -16  -6  446.16   14.00
   0  16   6  426.76   14.10
  -1  16   1    2.20    1.80
   1  16  -1    1.60    1.50
  -1 -16  -1    4.20    1.90
  -1 -16  -1    1.90    1.70
   1 -16   1    4.90    1.50
   1 -16   1    8.70    2.00
   1 -16  -1    1.10    1.70
   1 -16  -1    4.50    1.70
  -1 -16   1    3.70    1.80
  -1  16  -1    1.40    1.50
   1  16   1    1.20    1.70
  -1 -16   1    3.60    1.40
  -1 -16  -3   21.20    2.80
  -1 -16  -3   19.20    2.90
  -1  16   3   23.40    2.90
   1 -16   3   22.10    2.70
  -1 -16   3   15.60    2.40
   1 -16  -3   19.10    2.60
   1 -16  -3   16.40    2.70
   1  16   3   18.80    2.90
  -1 -16  -5  224.78    8.90
  -1 -16  -5  244.58    8.50
  -1  16   5  240.08    8.80
   1 -16   5  230.88    7.90
   1  16   5  241.18    9.10
   1 -16  -5  242.08    9.20
   1  16   5  225.48    8.60
   1 -16  -5  239.38    8.40
  -1  16   7   41.00    4.40
  -1 -16  -7   38.80    4.50
  -1  16   7   41.60    4.90
  -1  16   7   39.60    4.60
   1  16   7   44.40    5.00
   1  16   7   37.60    4.50
   1 -16  -7   37.70    4.60
   1  16   7   34.70    4.10
   2 -16   0    3.10    1.60
  -2 -16   0    5.00    2.00
  -2  16   0    8.90    2.00
  -2 -16   0    1.20    1.50
   2 -16   0    3.10    2.00
   2  16   0    3.80    1.70
  -2 -16  -2  786.52   20.30
  -2 -16  -2  742.93   19.90
   2 -16   2  738.03   19.90
  -2  16   2  752.52   20.00
   2 -16  -2  759.12   20.10
  -2  16  -2  769.12   19.20
   2 -16  -2  757.82   20.20
   2  16   2  741.43   19.90
  -2 -16   2  734.53   19.90
  -2 -16  -4  355.96   11.40
  -2 -16  -4  354.16   11.20
   2 -16   4  340.57   10.70
  -2  16   4  350.06   11.30
   2 -16  -4  364.26   11.60
   2 -16  -4  362.06   11.10
   2  16   4  355.96   11.30
  -2  16   6  105.79    5.90
  -2  16   6  108.89    6.60
  -2  16   6  115.59    6.60
  -2 -16  -6  105.19    6.50
   2  16   6  102.19    5.90
   2  16   6  104.59    6.60
   2 -16  -6  109.09    6.50
   3 -16   1    1.20    1.40
  -3 -16  -1   -0.20    1.70
  -3 -16  -1    2.40    1.80
   3 -16   1    1.10    1.70
  -3  16   1    1.20    1.70
   3  16  -1    3.50    1.50
  -3  16  -1    1.50    1.50
   3 -16  -1    1.50    1.70
   3 -16  -1    2.60    1.70
  -3 -16   1    4.80    1.60
   3  16   1    3.10    1.90
  -3 -16   1    6.10    2.00
  -3  16   3  120.59    5.90
   3 -16   3  115.99    5.50
  -3 -16  -3  123.19    5.90
   3 -16  -3  124.79    5.80
   3  16   3  123.29    5.70
   3 -16  -3  128.39    5.90
  -3 -16  -5   54.19    4.80
  -3  16   5   52.09    4.50
  -3  16   5   55.99    4.60
   3 -16   5   48.50    3.60
   3  16   5   57.29    4.60
   3  16   5   49.00    4.40
   3 -16  -5   55.59    4.60
   3 -16  -5   53.79    4.10
  -3  16   7  113.79    6.40
  -3  16   7  113.59    6.90
  -3  16   7  125.79    7.30
   3  16   7  115.39    6.80
   3 -16  -7  122.39    7.10
   3  16   7  140.09    6.90
  -4  16   0  948.01   24.00
  -4 -16   0  907.91   23.60
   4  16   0  936.91   23.70
   4 -16   0  924.21   24.40
   4 -16   0  963.50   23.90
   4 -16   2    4.60    2.10
  -4 -16  -2    1.60    1.80
  -4  16   2    1.20    2.00
   4 -16  -2    2.20    1.90
   4  16   2    0.30    1.90
  -4  16  -2    1.90    1.50
   4 -16  -2    3.60    2.20
  -4 -16  -4   67.69    5.10
   4 -16   4   71.79    4.20
  -4  16   4   73.79    5.20
  -4  16   4   70.29    5.00
   4  16   4   73.99    4.80
   4 -16  -4   75.09    4.50
   4 -16  -4   77.09    5.10
   4  16   4   74.09    4.80
  -4  16   6  263.27   10.30
  -4  16   6  247.48    9.60
  -4 -16  -6  263.07   10.30
   4  16   6  258.37    9.80
   4  16   6  254.57    9.70
   4 -16  -6  260.67   10.00
  -5  16   1    5.40    2.30
  -5 -16  -1    5.10    1.90
   5 -16   1    5.40    1.80
   5 -16   1    4.60    2.20
   5  16  -1    4.30    1.70
  -5  16   1    6.10    2.00
  -5  16  -1    4.60    2.00
   5 -16  -1    6.20    2.00
   5 -16  -1    6.70    2.20
   5  16   1    7.40    2.20
   5 -16   3   63.99    4.30
  -5  16   3   62.99    4.60
  -5 -16  -3   56.89    4.60
  -5  16   3   62.79    4.80
   5  16   3   64.69    4.30
   5 -16  -3   64.39    4.60
   5  16   3   61.79    4.40
   5 -16  -3   61.89    4.30
   5 -16   5   92.39    4.80
  -5  16   5   90.29    5.90
  -5  16   5   77.79    5.80
  -5 -16  -5   84.19    5.90
   5  16   5   85.39    5.50
   5 -16  -5   89.59    5.70
   5 -16  -5   89.59    5.10
   5  16   5   86.39    5.80
  -6  16   0   18.40    2.70
   6  16   0   17.60    2.60
   6 -16   0   22.10    2.80
   6 -16   0   21.20    3.20
  -6  16   2  665.83   17.70
  -6 -16  -2  594.34   17.40
  -6  16   2  642.54   17.90
   6 -16   2  609.44   17.60
   6  16   2  606.94   17.10
   6 -16  -2  634.74   17.80
   6  16   2  665.63   17.70
   6 -16  -2  628.34   17.80
  -6  16  -2  629.74   16.90
  -6  16   4  282.27   10.10
  -6 -16  -4  270.67   10.00
  -6  16   4  271.17   10.00
   6 -16   4  269.57    9.30
   6  16   4  276.67    9.90
   6  16   4  276.47    9.70
   6 -16  -4  275.37    9.70
   6 -16  -4  285.77   10.30
  -6  16   6   93.09    6.30
  -6  16   6  104.59    6.10
  -6 -16  -6  106.29    6.40
   6  16   6   94.69    6.40
   6 -16  -6   83.79    6.40
   6  16   6   90.39    6.20
  -7  16   1   20.50    3.10
   7  16  -1   15.50    2.40
   7 -16   1   19.40    2.60
   7 -16   1   17.10    2.90
   7 -16  -1   20.20    3.10
  -7  16  -1   21.40    2.90
   7  16   1   17.40    2.90
   7 -16  -1   15.80    2.90
  -7  16   3   14.80    3.10
   7 -16   3   13.10    2.70
  -7  16   3   17.20    3.00
   7 -16  -3   26.80    3.50
   7 -16  -3   16.20    3.20
   7  16   3   14.40    2.90
   7  16   3   14.60    2.80
  -7  16   5  192.78    8.50
  -7  16   5  196.58    8.60
   7 -16   5  187.58    9.40
   7 -16  -5  206.98    8.60
   7 -16  -5  199.08    7.90
   7  16   5  185.78    8.20
   7  16   5  178.28    7.70
   8 -16   0 1256.47   33.40
   8  16   0 1323.27   32.80
   8 -16   0 1312.27   33.00
  -8  16   0 1353.06   33.30
  -8  16   2  109.49    6.20
   8 -16   2  100.89    5.80
   8 -16  -2  101.89    5.70
   8 -16  -2  120.99    6.20
  -8  16  -2  107.79    5.30
   8  16   2  102.69    5.60
  -8  16   4  228.18    9.20
  -8  16   4  231.98    9.00
   8 -16   4  215.58    8.40
   8 -16  -4  221.48    9.10
   8  16   4  223.48    9.00
   8 -16  -4  220.98    8.80
  -9  16   1    3.10    2.60
   9 -16   1    0.60    2.40
   9 -16   1   -1.40    1.90
  -9  16  -1    1.30    2.20
   9  16   1   -1.80    2.00
   9 -16  -1    3.90    2.40
   9 -16  -1    0.30    2.30
   9 -16   3   23.10    3.30
  -9  16   3   29.60    3.90
   9 -16  -3   21.30    3.50
   9  16   3   24.70    3.80
   9 -16  -3   25.90    3.70
  10 -16   0    6.20    2.60
  10 -16   0    6.80    2.70
 -10  16   0    3.80    2.50
 -10  16   2  580.64   17.40
  10 -16   2  571.64   17.10
  10 -16  -2  592.24   17.40
  10 -16  -2  601.44   17.40
 -10  16   4  194.38    8.90
  10 -16   4  179.58    7.90
  10  16   4  197.08    8.70
  10 -16  -4  199.68    8.50
  10 -16  -4  195.58    9.00
 -11  16   1   -0.20    2.50
  11 -16   1   -0.70    2.40
 -11  16  -1    2.70    2.50
  11 -16  -1    1.40    2.50
  11 -16  -1    1.20    2.80
   0 -17   1   97.99    4.20
   0 -17   1   93.59    4.80
   0 -17  -1   88.89    4.80
   0 -17  -1   94.09    4.80
   0  17  -1   98.19    4.30
   0  17   1   94.29    4.80
   0 -17  -3  388.26   11.90
   0 -17  -3  374.16   11.90
   0 -17   3  387.86   11.60
   0  17   3  378.36   11.80
   0 -17  -5   45.40    4.40
   0  17   5   50.89    4.50
   0 -17  -5   59.79    4.10
   0 -17   5   55.99    3.80
   1  17   0    1.50    1.70
   1 -17   0    1.50    1.80
   1 -17   0    1.90    1.70
  -1 -17   0    1.10    1.70
  -1 -17   0    2.80    1.90
  -1  17   0    1.20    1.70
  -1 -17  -2  270.17    9.20
   1 -17   2  267.57    9.10
  -1 -17  -2  276.67    9.10
  -1  17   2  266.67    9.00
  -1 -17   2  270.77    9.00
   1 -17  -2  270.97    9.20
   1  17   2  261.67    9.00
   1 -17  -2  272.47    9.20
  -1 -17  -4  102.69    5.60
  -1  17   4  101.79    5.50
   1 -17   4  102.99    5.00
  -1 -17  -4   99.19    5.20
   1 -17  -4  103.39    5.50
   1 -17  -4  102.79    5.70
  -1 -17   4  107.39    5.20
   1  17   4  100.89    5.50
  -1  17   6    3.50    2.70
  -1  17   6    5.00    2.90
  -1  17   6    2.70    2.60
  -1 -17  -6    1.00    2.90
   1  17   6    4.30    3.00
   1 -17  -6    0.80    2.80
   1  17   6    5.40    2.80
  -2 -17  -1   80.39    4.70
  -2 -17  -1   84.39    4.60
   2  17  -1   88.49    4.20
  -2  17   1   85.19    4.50
   2 -17   1   82.39    4.60
   2 -17   1   83.49    4.10
  -2 -17   1   82.29    4.60
   2  17   1   88.39    4.60
   2 -17  -1   85.49    4.90
   2 -17  -1   89.39    4.70
  -2  17  -1   79.09    4.10
  -2 -17   1   83.69    4.00
  -2 -17  -3   70.99    4.90
  -2  17   3   74.69    4.60
  -2 -17  -3   72.49    4.80
   2 -17   3   74.39    4.20
   2 -17  -3   72.19    4.70
   2 -17  -3   69.29    4.70
  -2 -17   3   61.49    4.20
   2  17   3   71.89    4.50
  -2  17   5    7.40    2.90
  -2 -17  -5    6.00    2.80
   2 -17   5    5.00    2.00
  -2  17   5    4.20    2.60
   2 -17  -5   12.00    3.20
   2 -17  -5    4.30    2.30
   2  17   5    9.40    3.10
   2  17   5    6.60    2.60
  -3 -17   0    0.60    1.60
  -3 -17   0    0.10    1.90
   3  17   0   -0.10    1.70
   3 -17   0   -0.40    1.80
  -3  17   0    0.20    1.70
   3 -17   0    0.70    1.60
  -3 -17  -2   99.69    5.00
   3 -17   2   92.89    5.20
  -3  17   2   99.49    5.20
   3  17   2   94.69    5.00
   3 -17  -2   92.59    5.00
   3 -17  -2   97.29    5.20
  -3 -17  -4  127.19    6.60
  -3  17   4  130.99    6.60
   3 -17   4  134.79    5.70
  -3  17   4  125.69    6.60
   3  17   4  125.79    6.50
   3  17   4  127.79    6.40
   3 -17  -4  135.19    6.10
   3 -17  -4  129.59    6.50
  -3 -17  -6   42.80    4.90
  -3  17   6   42.30    4.50
  -3  17   6   39.00    4.50
  -3  17   6   42.70    4.60
   3  17   6   40.70    4.40
   3 -17  -6   37.90    4.50
   3  17   6   36.80    4.70
   4 -17   1    0.90    1.90
  -4 -17  -1    2.30    2.00
  -4  17   1    3.70    2.00
   4 -17   1    2.30    1.70
   4  17  -1    1.30    1.60
  -4  17  -1    2.00    1.60
   4 -17  -1    0.60    2.00
   4  17   1    3.00    2.00
   4 -17  -1    4.20    2.10
  -4  17   3   75.19    5.00
  -4 -17  -3   74.29    4.80
  -4  17   3   75.09    4.90
   4 -17   3   69.99    4.60
   4 -17  -3   74.69    5.00
   4 -17  -3   75.39    5.30
   4  17   3   76.29    4.80
  -4  17   5   18.40    3.50
  -4  17   5   19.00    3.50
  -4 -17  -5   13.90    3.30
   4 -17   5   16.40    2.70
   4  17   5   15.70    3.40
   4  17   5   14.80    3.20
   4 -17  -5   11.10    2.70
   4 -17  -5   13.40    3.30
   5  17   0   -1.50    1.70
   5 -17   0   -0.20    1.80
  -5  17   0    2.00    1.90
   5 -17   0    1.30    2.00
   5 -17   2  230.28    8.60
  -5  17   2  221.88    8.50
  -5  17   2  254.37    8.70
  -5 -17  -2  227.38    8.50
   5  17   2  225.38    8.30
   5 -17  -2  222.68    8.50
   5 -17  -2  238.98    8.80
  -5 -17  -4  271.17   10.10
  -5  17   4  260.77    9.90
  -5  17   4  253.77    9.80
   5 -17   4  259.47    9.20
   5 -17  -4  268.57    9.90
   5  17   4  257.77    9.80
   5  17   4  264.67    9.50
   5 -17  -4  272.67    9.50
  -5  17   6    3.80    3.10
  -5 -17  -6    3.70    3.30
  -5  17   6    1.00    2.60
  -5  17   6    5.30    3.20
   5  17   6    2.30    2.90
   5  17   6   -1.90    2.60
   5 -17  -6    0.70    2.80
   6 -17   1   76.79    5.10
   6  17  -1   74.59    4.10
  -6  17   1   66.29    5.00
   6 -17   1   78.49    5.00
   6 -17  -1   65.39    4.40
  -6  17  -1   77.39    4.60
   6  17   1   70.39    4.70
   6 -17  -1   70.19    4.70
   6 -17   3   15.90    3.00
  -6  17   3   22.60    3.40
  -6  17   3   23.20    3.40
  -6 -17  -3   20.40    3.40
   6 -17  -3   20.60    3.50
   6 -17  -3   20.30    3.30
   6  17   3   19.20    3.30
   6  17   3   23.20    3.40
  -6  17   5   23.80    3.80
  -6  17   5   27.80    3.80
  -6 -17  -5   29.30    4.30
   6 -17  -5   26.60    3.50
   6 -17  -5   22.00    4.00
   6  17   5   22.50    3.80
   6  17   5   22.30    3.70
   7 -17   0    1.10    2.10
   7  17   0    1.10    1.90
  -7  17   0   -1.10    2.00
   7 -17   0    1.20    2.20
   7 -17   2  116.19    6.20
  -7  17   2  114.39    6.20
   7  17   2  116.69    6.20
   7 -17  -2  124.39    6.40
   7 -17  -2  123.89    6.50
   7 -17   4    9.80    2.70
  -7  17   4   11.40    2.90
  -7  17   4   12.80    3.40
   7  17   4   11.80    3.30
   7 -17  -4   13.70    3.30
   7 -17  -4    8.70    2.80
   7  17   4   10.00    3.00
   8 -17   1   94.19    5.80
  -8  17   1   91.99    5.50
  -8  17  -1  105.99    5.50
   8 -17  -1  112.49    5.90
   8 -17  -1   93.89    5.60
   8  17   1   95.89    5.30
   8 -17   3  124.49    6.40
  -8  17   3  124.99    6.80
   8 -17  -3  128.39    6.70
   8  17   3  122.69    6.50
   8 -17  -3  133.19    6.50
   9 -17   0   -0.60    2.30
   9 -17   0    1.10    2.30
  -9  17   0    2.70    2.50
   9 -17   2  185.28    8.00
  -9  17   2  182.88    8.30
   9 -17  -2  177.68    7.90
   9  17   2  174.58    7.70
   9 -17  -2  183.08    8.10
   9 -17   4  114.29    6.00
  -9  17   4  121.09    7.00
   9 -17  -4  121.49    6.40
   9 -17  -4  126.59    7.30
   9  17   4  127.19    7.20
 -10  17   1  109.19    6.50
  10 -17   1   89.09    5.70
  10 -17  -1   99.69    6.00
 -10  17  -1  105.79    5.90
  10 -17  -1   99.99    6.20
  10 -17   3    6.10    2.80
  10 -17  -3   10.70    3.50
  10 -17  -3    3.40    3.00
  11 -17   0   -0.80    2.80
 -11  17   0   -2.50    2.50
  11 -17   0    0.00    2.50
   0 -18   0  539.45   14.80
   0 -18   0  534.65   15.60
   0  18   0  546.45   15.00
   0 -18  -2  167.28    6.80
   0 -18   2  165.68    6.70
   0  18   2  167.58    7.00
   0 -18  -2  164.48    6.90
   0  18   4    0.90    2.30
   0 -18  -4    3.10    2.50
   0 -18   4    5.20    2.20
   0 -18  -4    0.50    2.20
   0 -18  -6 1034.10   27.70
   0  18   6 1014.70   27.90
   0  18   6  991.00   27.20
   1 -18   1  163.48    6.90
  -1  18   1  187.58    6.90
  -1 -18  -1  167.28    7.10
   1  18  -1  165.98    6.20
  -1 -18  -1  177.18    6.80
  -1 -18   1  171.78    7.00
  -1  18  -1  162.18    6.20
   1 -18  -1  183.48    7.40
   1  18   1  184.08    6.90
   1 -18  -1  175.98    6.70
   1 -18   3   25.90    3.20
  -1 -18  -3   23.20    3.20
  -1  18   3   28.80    3.40
  -1 -18  -3   28.50    3.60
   1  18   3   23.30    3.20
   1 -18  -3   25.10    3.20
   1 -18  -3   22.80    3.30
  -1 -18   3   25.10    3.00
  -1 -18  -5    8.10    2.90
   1 -18   5   10.20    2.30
  -1  18   5   10.00    3.20
   1  18   5   11.00    3.00
   1 -18  -5   12.90    2.80
   1  18   5    9.60    3.40
   1 -18  -5   12.80    3.40
   2  18   0  167.38    6.50
  -2  18   0  170.68    6.60
   2 -18   0  168.48    6.40
  -2 -18   0  166.98    6.90
   2 -18   0  157.48    6.80
  -2 -18   0  159.28    6.20
  -2 -18  -2   75.59    5.00
   2 -18   2   73.39    4.80
  -2 -18  -2   71.29    4.80
  -2  18   2   77.79    4.90
   2  18   2   75.39    4.80
   2 -18  -2   76.49    4.70
   2 -18  -2   68.99    4.80
  -2 -18   2   77.79    4.60
  -2  18   4  717.23   20.10
  -2 -18  -4  718.53   20.10
   2 -18   4  682.73   19.30
   2  18   4  712.23   19.90
   2 -18  -4  711.43   20.20
   2 -18  -4  728.53   19.80
  -2  18   6    2.00    3.00
  -2  18   6    3.60    2.90
  -2  18   6    2.70    2.70
  -2 -18  -6    0.60    3.10
   2  18   6    2.40    2.90
   2  18   6   -2.00    2.90
   2 -18  -6    1.90    3.20
   3 -18   1   71.29    4.60
  -3  18   1   72.39    4.70
  -3 -18  -1   62.19    4.10
   3  18  -1   65.09    3.90
  -3  18  -1   70.89    4.10
   3 -18  -1   66.79    4.80
   3  18   1   68.69    4.30
   3 -18  -1   67.29    4.50
  -3 -18  -3   48.10    4.30
  -3  18   3   47.50    4.20
   3 -18   3   46.30    4.00
   3 -18  -3   53.39    4.40
   3 -18  -3   39.10    3.80
   3  18   3   50.49    4.40
  -3  18   5    2.10    2.60
  -3  18   5    3.30    2.70
  -3 -18  -5    3.80    3.10
   3 -18   5    3.60    2.50
   3  18   5    4.10    3.10
   3 -18  -5    1.70    2.40
   3  18   5    3.10    3.00
   3 -18  -5    3.80    2.80
  -4 -18   0  526.95   14.70
   4 -18   0  523.65   14.80
   4 -18   0  525.15   15.60
   4  18   0  532.55   14.80
  -4  18   0  525.05   15.00
  -4  18   2  223.88    8.70
   4 -18   2  234.28    8.60
  -4 -18  -2  223.78    8.40
   4 -18  -2  224.38    8.80
   4  18   2  229.18    8.60
   4 -18  -2  243.38    8.80
   4 -18   4    6.00    2.20
  -4  18   4    3.40    2.60
  -4 -18  -4    6.30    2.90
  -4  18   4    6.50    2.70
   4  18   4    8.00    3.10
   4  18   4    1.40    2.50
   4 -18  -4    6.30    2.80
   4 -18  -4    3.30    2.30
   5  18  -1  205.28    7.40
   5 -18   1  201.58    8.30
  -5 -18  -1  208.08    7.80
  -5  18   1  206.28    8.20
   5 -18  -1  208.88    8.30
   5  18   1  208.78    7.90
  -5  18  -1  208.58    7.60
   5 -18  -1  219.88    8.20
  -5  18   3   46.50    4.40
  -5 -18  -3   56.19    4.50
  -5  18   3   54.99    4.70
   5 -18   3   49.40    4.40
   5  18   3   55.09    4.40
   5  18   3   52.59    4.60
   5 -18  -3   56.39    4.70
   5 -18  -3   49.90    4.60
  -5 -18  -5    1.30    3.10
  -5  18   5    2.30    2.70
  -5  18   5    0.90    2.60
   5 -18  -5    1.50    3.00
   5 -18  -5   -1.40    2.20
   5  18   5    5.10    3.10
   5  18   5    1.70    3.00
   6  18   0  139.69    6.20
   6 -18   0  137.89    6.60
   6 -18   0  142.39    6.30
  -6  18   0  139.99    6.50
   6 -18   2  143.99    7.00
  -6  18   2  149.59    7.00
   6 -18  -2  155.38    7.10
   6 -18  -2  167.68    7.20
   6  18   2  141.09    6.70
   6  18   2  161.88    6.80
  -6  18   4  729.53   20.60
  -6 -18  -4  709.73   20.50
  -6  18   4  717.03   20.50
   6 -18   4  682.03   19.60
   6  18   4  725.73   20.40
   6 -18  -4  709.83   20.50
   6 -18  -4  711.73   20.20
   6  18   4  717.23   20.00
  -7  18   1   63.39    5.10
   7 -18   1   61.19    4.70
   7  18   1   54.89    4.50
  -7  18  -1   60.29    4.60
   7 -18  -1   59.19    4.50
   7 -18  -1   53.69    4.90
  -7  18   3    7.60    3.00
   7 -18   3    3.90    2.50
   7 -18  -3    6.70    2.70
   7  18   3    4.00    2.70
   7 -18  -3    4.50    3.00
  -8  18   0  210.68    8.50
   8 -18   0  218.08    8.20
   8  18   0  201.18    7.90
   8 -18   0  200.58    8.50
  -8  18   2  231.08    9.50
   8 -18   2  228.38    9.20
   8 -18  -2  240.78    9.30
   8  18   2  213.68    8.90
   8 -18  -2  227.28    9.00
  -9  18   1  154.58    7.60
   9 -18   1  146.99    7.30
   9 -18  -1  153.18    7.50
   9 -18  -1  148.79    7.20
   9  18   1  147.29    6.80
  -9  18  -1  141.29    6.80
 -10  18   0    7.20    3.00
  10 -18   0    4.90    3.10
  10 -18   0    5.10    3.00
   0 -19  -1   16.60    3.00
   0 -19   1   23.70    3.20
   0 -19  -1   22.80    2.90
   0  19   1   22.00    3.00
   0 -19  -3  223.68    8.80
   0 -19   3  217.08    8.20
   0 -19  -3  216.58    8.70
   0  19   3  216.58    8.40
   0  19   5   46.50    4.70
   0 -19  -5   35.80    4.40
   0 -19  -5   52.49    4.70
   0  19   5   43.70    4.50
   1 -19   0    0.90    2.40
  -1 -19   0    2.40    2.20
  -1 -19   0    1.10    1.80
   1  19   0   -0.70    1.90
   1 -19   0   -1.40    1.80
  -1  19   0   -0.10    1.90
  -1 -19  -2   95.79    5.50
   1 -19   2   96.99    5.40
  -1 -19  -2  111.99    5.80
  -1  19   2  106.19    5.50
   1 -19  -2  105.79    6.00
   1 -19  -2  108.19    5.60
   1  19   2  113.29    5.90
  -1 -19   2  106.69    5.70
   1 -19   4   79.99    4.70
  -1  19   4   83.69    5.40
  -1 -19  -4   74.29    5.70
  -1 -19  -4   82.89    5.50
   1 -19  -4   78.19    5.80
   1  19   4   73.19    5.30
   1 -19  -4   85.79    5.50
  -2  19   1   93.79    5.10
  -2 -19  -1   97.39    5.20
   2 -19   1   89.99    5.50
  -2 -19  -1   85.69    5.20
  -2  19  -1  102.39    5.20
   2  19   1   95.29    5.00
   2 -19  -1  101.99    5.30
  -2 -19   1   87.59    5.20
   2 -19  -1   91.19    5.40
   2 -19   3   31.10    3.60
  -2  19   3   31.00    3.80
  -2 -19  -3   35.20    4.00
   2 -19  -3   36.30    4.00
   2  19   3   29.90    3.60
   2 -19  -3   30.40    3.70
  -2 -19  -5   46.40    5.00
  -2  19   5   41.30    4.80
  -2  19   5   39.90    4.40
   2  19   5   42.70    4.60
   2 -19  -5   35.00    4.50
   2 -19  -5   40.90    4.20
   3 -19   0   -1.20    1.80
  -3 -19   0    1.30    1.80
   3  19   0    0.50    1.80
  -3  19   0   -0.70    1.90
   3 -19   0   -0.20    2.20
   3 -19   2  107.89    5.90
  -3 -19  -2   97.29    5.40
  -3  19   2  108.99    6.00
   3  19   2  108.69    5.80
   3 -19  -2  100.79    5.70
   3 -19  -2  109.69    5.70
  -3  19   4   18.50    3.60
   3 -19   4   22.60    3.20
  -3 -19  -4   21.30    3.70
  -3  19   4   24.20    3.70
   3 -19  -4   17.90    3.50
   3 -19  -4   32.90    3.70
   3  19   4   17.50    3.60
   3  19   4   23.70    4.00
  -4 -19  -1   32.60    3.40
  -4  19   1   37.40    3.80
   4 -19   1   35.60    3.90
   4 -19  -1   39.20    4.00
   4 -19  -1   36.40    3.70
   4  19   1   36.90    3.70
  -4  19  -1   41.80    3.60
  -4  19   3  167.88    7.60
   4 -19   3  165.88    7.40
  -4 -19  -3  168.98    7.50
  -4  19   3  182.88    7.90
   4  19   3  189.68    8.00
   4 -19  -3  172.18    7.70
   4  19   3  178.08    7.60
   4 -19  -3  172.68    7.70
   5 -19   0   -2.10    2.20
   5 -19   0    1.80    2.10
   5  19   0    0.80    2.10
  -5  19   0    3.20    2.30
   5 -19   2  129.39    6.50
  -5  19   2  138.09    6.70
   5 -19  -2  137.79    6.80
   5 -19  -2  127.89    6.60
   5  19   2  130.59    6.60
  -5  19   4   91.99    6.00
  -5  19   4   70.79    5.90
  -5 -19  -4   81.89    5.70
   5 -19   4   74.09    4.80
   5  19   4   72.59    5.80
   5  19   4   80.59    5.40
   5 -19  -4   76.39    6.00
   5 -19  -4   70.29    5.30
   6 -19   1  143.39    7.20
  -6  19   1  142.49    7.10
   6 -19  -1  150.58    6.90
   6 -19  -1  151.98    7.10
   6  19   1  134.59    6.60
  -6  19  -1  185.08    9.60
   6 -19   3   39.30    4.20
  -6  19   3   38.70    4.30
   6  19   3   32.00    4.00
   6  19   3   43.20    4.30
   6 -19  -3   35.40    4.10
   6 -19  -3   47.30    4.80
   7 -19   0    0.70    2.40
  -7  19   0    0.40    2.40
   7  19   0   -0.90    2.10
   7 -19   0    4.90    2.90
  -7  19   2   45.50    4.60
   7 -19   2   39.80    4.30
   7 -19  -2   48.30    4.70
   7 -19  -2   45.00    4.50
   7  19   2   45.10    4.60
   8 -19   1   34.30    4.30
  -8  19   1   28.90    3.90
   8 -19  -1   33.80    4.00
   8 -19  -1   30.30    4.00
   8  19   1   29.80    3.70
   0 -20   0  121.69    7.20
   0  20   0  119.49    5.70
   0 -20   0  113.49    6.10
   0 -20  -2  397.66   13.10
   0 -20   2  391.96   12.70
   0 -20  -2  398.76   12.70
   0  20   2  407.56   12.60
   0 -20  -4   84.09    6.10
   0 -20  -4   89.79    5.80
   0  20   4   97.19    5.90
   0 -20   4   86.79    5.30
   1 -20   1   39.40    4.10
  -1 -20  -1   39.30    3.80
  -1  20   1   34.60    3.70
  -1 -20  -1   35.50    3.90
   1  20   1   35.80    3.70
   1 -20  -1   44.10    3.90
  -1 -20   1   36.30    3.90
   1 -20  -1   34.80    3.90
  -1  20   3   36.00    4.30
  -1 -20  -3   40.30    4.30
  -1 -20  -3   42.20    4.60
   1 -20   3   41.00    4.10
   1  20   3   44.20    4.40
   1 -20  -3   45.20    4.60
   1 -20  -3   42.10    4.40
  -1 -20   3   40.20    4.00
  -2  20   0 1090.19   27.50
  -2 -20   0 1080.39   28.50
   2  20   0 1086.89   27.40
  -2 -20   0 1034.60   27.90
   2 -20   0 1069.49   28.30
  -2 -20  -2    1.90    2.50
  -2 -20  -2   -0.60    2.40
   2 -20   2    2.10    2.50
  -2  20   2   -0.50    2.20
   2 -20  -2    2.50    2.30
   2  20   2   -1.50    2.20
   2 -20  -2    2.10    2.40
   2 -20   4  156.78    7.00
  -2 -20  -4  161.38    7.90
  -2  20   4  157.48    7.50
   2  20   4  159.28    7.60
   2 -20  -4  153.08    7.80
   2 -20  -4  161.28    7.30
   2  20   4  160.28    7.60
   3 -20   1   12.90    2.90
  -3 -20  -1   13.50    2.80
  -3  20   1   17.50    3.20
   3 -20  -1   10.90    2.90
   3 -20  -1   13.00    2.80
   3  20   1   12.20    2.90
   3 -20   3  117.19    6.10
  -3 -20  -3  101.79    6.00
  -3  20   3  105.69    6.20
   3 -20  -3  115.49    6.40
   3  20   3  105.79    6.10
   3 -20  -3  111.29    6.50
   4  20   0    4.60    2.20
   4 -20   0    7.50    2.70
  -4  20   0    5.20    2.30
  -4 -20  -2  796.32   22.70
  -4  20   2  861.11   23.20
   4 -20  -2  856.51   23.00
   4 -20  -2  856.61   23.30
   4  20   2  828.62   22.80
   5 -20   1   31.40    4.10
  -5  20   1   29.70    3.60
   5 -20  -1   28.40    4.00
   5  20   1   30.40    3.50
   5 -20  -1   26.30    3.40
   5 -20   3   92.89    5.50
  -5 -20  -3   91.79    5.80
  -5  20   3   86.09    6.20
   5 -20  -3   93.49    5.90
   5  20   3   95.79    6.00
   5  20   3   93.89    6.20
   6  20   0  958.60   25.30
  -6  20   0  979.80   25.60
   6 -20   0  960.10   26.40
   6 -20   2    3.70    2.90
  -6  20   2    4.00    3.00
   6 -20  -2    1.80    2.80
   6 -20  -2    3.60    2.60
   6  20   2    0.60    2.70
   7 -20   1   29.10    4.20
  -7  20   1   28.70    4.00
   7 -20  -1   31.90    4.00
   7 -20  -1   25.10    3.50
   0 -21   1   85.99    5.50
   0  21   1   82.29    5.30
   0 -21  -1   79.99    5.50
   0 -21  -1   87.59    5.30
   0 -21  -3   41.20    4.60
   0 -21  -3   33.80    4.20
   0 -21   3   38.60    4.20
   0  21   3   37.60    4.40
   1  21   0    2.80    2.30
   1 -21   0    1.80    2.60
  -1  21   0   -3.10    1.90
  -1 -21   0    0.00    2.30
  -1 -21  -2   72.59    5.70
  -1 -21  -2   76.19    5.30
   1 -21   2   76.99    5.50
  -1  21   2   75.49    5.40
  -1 -21   2   81.09    5.30
   1 -21  -2   68.89    5.30
   1 -21  -2   81.89    5.20
   1  21   2   76.59    5.40
  -2 -21  -1   71.99    4.90
   2 -21   1   70.89    5.20
  -2  21   1   73.59    5.20
   2 -21  -1   66.39    4.90
   2  21   1   66.69    5.00
   2 -21  -1   73.69    5.30
   2 -21   3  343.47   12.00
  -2  21   3  367.76   12.30
  -2 -21  -3  368.76   12.40
   2 -21  -3  361.36   12.40
   2 -21  -3  341.27   12.20
   2  21   3  369.16   12.40
   3 -21   0   -3.70    2.30
  -3  21   0    0.70    2.20
   3 -21   2   53.79    4.60
  -3 -21  -2   64.89    5.00
  -3  21   2   63.99    5.10
   3 -21  -2   56.29    5.20
   3  21   2   57.29    5.00
   4 -21   1  337.37   12.00
  -4  21   1  348.87   11.80
   4 -21  -1  362.36   12.40
   4 -21  -1  362.16   11.70
   4  21   1  345.97   11.60
  -5  21   0    0.90    2.30
   5 -21   0    1.80    2.60
   0 -22   0   23.40    3.80
_computing_structure_solution     'SHELXT 2014/4 (Sheldrick, 2014)'
;
_shelx_hkl_checksum     89720
_shelx_res_file
;
TITL EL15_D602_DRX16_OS4B_a.res in Imma
CELL  0.71073  10.3881  13.1593   6.5117   90.000   90.000   90.000
ZERR     4.00   0.0011   0.0013   0.0007    0.000    0.000    0.000
LATT   2
SYMM  - X, 1/2 - Y,   Z
SYMM  - X, 1/2 + Y, - Z
SYMM    X, - Y, - Z
SFAC  O    P    FE   NI   SR
UNIT  48 12 4 8 4
MERG   2
SHEL 50 0.61
FMAP   2
PLAN   10
ACTA
BOND
L.S.  10
TEMP    23.00
WGHT    0.021100    1.043300
EXTI    0.004007
FVAR       0.23302
SR1   5    0.500000    0.250000    0.406515    10.25000    0.00864    0.01114 =
         0.00518    0.00000    0.00000    0.00000
NI1   4    0.750000    0.366776    0.750000    10.50000    0.00501    0.00407 =
         0.00613    0.00000    0.00049    0.00000
FE1   3    1.000000    0.500000    0.500000    10.25000    0.00281    0.00403 =
         0.00410    0.00015    0.00000    0.00000
P1    2    0.500000    0.250000    0.912461    10.25000    0.00328    0.00308 =
         0.00370    0.00000    0.00000    0.00000
P2    2    0.750000    0.571656    0.750000    10.50000    0.00410    0.00389 =
         0.00374    0.00000    0.00042    0.00000
O1    1    0.500000    0.344161    1.048688    10.50000    0.00735    0.00491 =
         0.00668   -0.00139    0.00000    0.00000
O2    1    0.618172    0.250000    0.766776    10.50000    0.00428    0.00629 =
         0.00642    0.00000    0.00173    0.00000
O3    1    0.788415    0.636130    0.934170    11.00000    0.00948    0.00797 =
         0.00545   -0.00204    0.00023   -0.00189
O4    1    0.861730    0.493961    0.706759    11.00000    0.00455    0.00561 =
         0.00743    0.00050    0.00194    0.00049
HKLF 4
REM  EL15_D602_DRX16_OS4B_a.res in Imma
REM R1 =  0.0152 for    1095 Fo > 4sig(Fo)  and  0.0155 for all    1112 data
REM     54 parameters refined using      0 restraints
END
WGHT      0.0211      1.0433
REM Highest difference peak  0.917,  deepest hole -0.569,  1-sigma level  0.155
Q1    1   0.5000  0.1954  0.4177  10.50000  0.05    0.92
Q2    1   0.5000  0.3001  0.9759  10.50000  0.05    0.70
Q3    1   0.7587  0.4118  0.8058  11.00000  0.05    0.60
Q4    1   0.7574  0.3204  0.8026  11.00000  0.05    0.59
Q5    1   0.5000  0.2995  1.0794  10.50000  0.05    0.55
Q6    1   0.6891  0.5380  0.7727  11.00000  0.05    0.52
Q7    1   1.0000  0.4651  0.5158  10.50000  0.05    0.50
Q8    1   0.7649  0.6044  0.8518  11.00000  0.05    0.50
Q9    1   1.0000  0.4729  0.9901  10.50000  0.05    0.46
Q10   1   0.7514  0.6829  0.9250  11.00000  0.05    0.43
;
_shelx_res_checksum     19458
_shelxl_version_number         .2013
