# Supplementary material for: Crystal structure of strontium dinickel iron orthophosphate
Source: Acta Crystallogr E Crystallogr Commun. 2015 Sep 26;71(Pt 10):1255–8. doi: 10.1107/S205698901501779X (PMC4647370; doi:10.1107/S205698901501779X)
Supplement: Supplementary file 2 [file e-71-01255-Isup2.hkl]

data_I                                                                          
_shelx_title ' EL15_D602_DRX16_OS4B_a.res in Imma'                              
_shelx_refln_list_code          4                                               
_shelx_F_calc_maximum      475.70                                               
_exptl_crystal_F_000      1044.00                                               
_reflns_d_resolution_high  0.6100                                               
                                                                                
loop_                                                                           
 _space_group_symop_operation_xyz                                               
 'x, y, z'                                                                      
 '-x, -y+1/2, z'                                                                
 '-x, y+1/2, -z'                                                                
 'x, -y, -z'                                                                    
 'x+1/2, y+1/2, z+1/2'                                                          
 '-x+1/2, -y+1, z+1/2'                                                          
 '-x+1/2, y+1, -z+1/2'                                                          
 'x+1/2, -y+1/2, -z+1/2'                                                        
 '-x, -y, -z'                                                                   
 'x, y-1/2, -z'                                                                 
 'x, -y-1/2, z'                                                                 
 '-x, y, z'                                                                     
 '-x+1/2, -y+1/2, -z+1/2'                                                       
 'x+1/2, y, -z+1/2'                                                             
 'x+1/2, -y, z+1/2'                                                             
 '-x+1/2, y+1/2, z+1/2'                                                         
                                                                                
_cell_length_a    10.3881                                                       
_cell_length_b    13.1593                                                       
_cell_length_c     6.5117                                                       
_cell_angle_alpha  90.000                                                       
_cell_angle_beta   90.000                                                       
_cell_angle_gamma  90.000                                                       
                                                                                
_shelx_F_squared_multiplier     1.000                                           
                                                                                
loop_                                                                           
 _refln_index_h                                                                 
 _refln_index_k                                                                 
 _refln_index_l                                                                 
 _refln_F_squared_calc                                                          
 _refln_F_squared_meas                                                          
 _refln_F_squared_sigma                                                         
 _refln_observed_status                                                         
   2   0   0       8839.34       8982.92       276.79 o                         
   4   0   0     216625.45     260280.78     10160.28 o                         
   6   0   0        690.37        861.86        19.80 o                         
   8   0   0     171948.12     190111.31      5748.87 o                         
  10   0   0         94.03        110.50        27.63 o                         
  12   0   0      40774.82      40119.08       957.90 o                         
  14   0   0       1375.18       1236.94        81.12 o                         
  16   0   0      31200.40      31449.87       790.29 o                         
   0   2   0        718.47        740.05        23.09 o                         
   2   2   0      24095.49      24637.65       305.37 o                         
   4   2   0      10149.35      11471.51       155.40 o                         
   6   2   0       3359.58       3286.84        54.89 o                         
   8   2   0        430.12        432.66        13.72 o                         
  10   2   0      11719.98      11040.44       163.99 o                         
  12   2   0        550.50        551.01        37.78 o                         
  14   2   0        544.30        555.51        63.56 o                         
  16   2   0        206.29        188.89        31.11 o                         
   0   4   0       3914.96       4439.25        66.05 o                         
   2   4   0     226291.08     221178.23     10330.96 o                         
   4   4   0      19911.74      22119.97       355.86 o                         
   6   4   0     116334.27     122207.62      2300.75 o                         
   8   4   0       6694.92       6734.69        97.01 o                         
  10   4   0      34370.92      34311.35       407.15 o                         
  12   4   0        127.59        153.72        21.21 o                         
  14   4   0      23720.91      23421.42       342.97 o                         
  16   4   0       1161.03       1115.31        53.56 o                         
   0   6   0        590.36        906.03        20.56 o                         
   2   6   0       3082.34       2987.78        34.29 o                         
   4   6   0       3371.77       3536.79        44.53 o                         
   6   6   0        293.61        382.70        15.58 o                         
   8   6   0       1429.29       1441.46        40.20 o                         
  10   6   0       1098.25       1058.09        44.27 o                         
  12   6   0       2220.08       2207.53        56.81 o                         
  14   6   0        949.88        974.57        40.00 o                         
  16   6   0        823.07        810.59        41.88 o                         
   0   8   0     165300.78     131861.83      2150.80 o                         
   2   8   0       3971.48       3991.05        46.01 o                         
   4   8   0      35513.14      34738.47       364.20 o                         
   6   8   0      11685.44      11796.65       120.22 o                         
   8   8   0      44927.43      45380.25      1035.74 o                         
  10   8   0       6591.85       6576.51       112.25 o                         
  12   8   0       7962.00       7644.66       115.62 o                         
  14   8   0       7175.52       7096.91       113.43 o                         
   0  10   0      24720.29      23619.60       373.58 o                         
   2  10   0        372.25        359.46        17.61 o                         
   4  10   0      27571.85      26493.51       282.49 o                         
   6  10   0        672.66        654.74        20.10 o                         
   8  10   0       8732.96       8159.73       194.10 o                         
  10  10   0       1074.17       1002.10        38.90 o                         
  12  10   0       4529.71       4508.18        92.81 o                         
  14  10   0        315.65        348.25        30.04 o                         
   0  12   0      16503.63      15647.04       223.92 o                         
   2  12   0      48367.80      46168.13       442.03 o                         
   4  12   0       1362.70       1415.65        29.60 o                         
   6  12   0      34278.78      33343.23       517.15 o                         
   8  12   0      13860.44      14000.92       182.79 o                         
  10  12   0      13180.42      12615.65       198.20 o                         
  12  12   0       2802.01       2768.05        72.78 o                         
  14  12   0      10879.79      10746.85       159.66 o                         
   0  14   0      12717.80      12431.47       185.20 o                         
   2  14   0      27336.14      25741.54       255.00 o                         
   4  14   0       5706.28       5534.34        74.97 o                         
   6  14   0      12365.84      12305.45       164.10 o                         
   8  14   0       3714.13       3779.91        69.07 o                         
  10  14   0      10718.26      10634.88       175.52 o                         
  12  14   0       1394.02       1356.79        53.54 o                         
   0  16   0      46069.06      43433.76       596.07 o                         
   2  16   0         47.40         79.45        15.55 o                         
   4  16   0      18032.78      17519.60       200.09 o                         
   6  16   0        298.22        364.94        25.79 o                         
   8  16   0      24731.14      24652.14       311.09 o                         
  10  16   0         75.84        102.42        27.60 o                         
   0  18   0      10008.13      10034.93       162.14 o                         
   2  18   0       3042.72       3049.21        49.40 o                         
   4  18   0       9651.05       9776.88       124.26 o                         
   6  18   0       2688.52       2584.70        59.00 o                         
   8  18   0       3713.05       3838.28        76.31 o                         
   0  20   0       2076.10       2177.36        66.50 o                         
   2  20   0      20314.96      20070.74       233.51 o                         
   4  20   0         42.16        104.23        25.23 o                         
   6  20   0      17640.24      18033.15       277.48 o                         
   1   0   1       7718.96       8140.97        87.75 o                         
   3   0   1      11439.41      12244.98       326.60 o                         
   5   0   1        321.51        336.26        13.56 o                         
   7   0   1      11526.55      11718.67       144.12 o                         
   9   0   1         94.98        114.76        10.44 o                         
  11   0   1       1043.72       1016.38        52.35 o                         
  13   0   1        665.24        678.58        47.91 o                         
  15   0   1        460.01        486.48        44.93 o                         
   0   1   1       5934.44       6239.72        55.34 o                         
   2   1   1      16885.92      17590.00       136.77 o                         
   4   1   1        243.54        444.15        10.54 o                         
   6   1   1      15730.98      15857.89       142.80 o                         
   8   1   1       3545.59       3399.92        35.66 o                         
  10   1   1       6191.68       6074.38        59.66 o                         
  12   1   1        216.72        214.23        17.10 o                         
  14   1   1       3967.92       3962.83        73.88 o                         
  16   1   1        759.38        726.48        34.60 o                         
   1   2   1      23829.51      25175.07       231.36 o                         
   3   2   1       9987.73       9874.81        89.12 o                         
   5   2   1      13355.26      13302.96       111.93 o                         
   7   2   1       9922.91       9971.28        93.67 o                         
   9   2   1       6375.57       6355.77        72.78 o                         
  11   2   1       3065.10       2981.07        47.73 o                         
  13   2   1       3322.20       3229.15        50.45 o                         
  15   2   1       2553.75       2411.04        52.47 o                         
   0   3   1        133.00        189.34         5.51 o                         
   2   3   1        780.88        842.68         8.72 o                         
   4   3   1       6488.69       6706.92        59.40 o                         
   6   3   1        510.17        627.96        10.11 o                         
   8   3   1        679.77        685.09        13.23 o                         
  10   3   1         12.54         13.04         9.22 o                         
  12   3   1       1449.94       1435.81        30.82 o                         
  14   3   1        199.30        184.62        20.82 o                         
  16   3   1        138.60        149.26        21.97 o                         
   1   4   1       1127.09       1093.38         9.91 o                         
   3   4   1       5608.52       6544.95        62.05 o                         
   5   4   1       1773.09       1852.87        18.20 o                         
   7   4   1        680.93        694.74        11.92 o                         
   9   4   1        965.05        990.91        19.53 o                         
  11   4   1        260.79        237.58        15.08 o                         
  13   4   1         67.93         65.43        15.22 o                         
  15   4   1        388.18        378.47        24.60 o                         
   0   5   1      23006.20      20950.39       200.17 o                         
   2   5   1      24243.56      23635.65       159.37 o                         
   4   5   1      58418.27      58070.58       668.11 o                         
   6   5   1      18677.40      18329.16       163.85 o                         
   8   5   1      18925.87      18847.01       160.34 o                         
  10   5   1      12499.64      11984.09       126.65 o                         
  12   5   1      17780.02      17433.14       182.58 o                         
  14   5   1       5867.43       5856.46        99.76 o                         
  16   5   1       5352.23       5345.91        69.20 o                         
   1   6   1      26722.53      26890.12       189.01 o                         
   3   6   1      22726.10      22929.94       193.30 o                         
   5   6   1      11632.83      11908.78        87.81 o                         
   7   6   1      17731.87      17415.82       197.31 o                         
   9   6   1       6151.88       6013.04        60.61 o                         
  11   6   1       5420.17       5165.85        66.84 o                         
  13   6   1       4336.49       4261.15        54.23 o                         
  15   6   1       3084.75       3049.25        50.67 o                         
   0   7   1       1917.68       1997.34        25.73 o                         
   2   7   1       5960.95       5669.76        42.77 o                         
   4   7   1        188.38        150.88        10.42 o                         
   6   7   1       6822.18       6619.46        55.43 o                         
   8   7   1       1185.58       1023.76        18.12 o                         
  10   7   1       1779.67       1676.90        27.09 o                         
  12   7   1        128.96        130.12        13.77 o                         
  14   7   1       2395.45       2379.75        41.01 o                         
  16   7   1        450.16        451.92        25.21 o                         
   1   8   1        506.63        522.90         8.69 o                         
   3   8   1       1157.42       1201.45        14.21 o                         
   5   8   1        436.67        448.44         9.95 o                         
   7   8   1       3026.84       3040.37        32.99 o                         
   9   8   1         31.51         47.49         9.53 o                         
  11   8   1        248.62        277.75        16.41 o                         
  13   8   1        246.41        254.06        18.07 o                         
  15   8   1        177.28        180.72        19.18 o                         
   0   9   1      27541.73      26774.73       257.93 o                         
   2   9   1      35271.00      33726.70       228.30 o                         
   4   9   1       7317.21       7243.50        64.28 o                         
   6   9   1      28027.35      28107.37       201.57 o                         
   8   9   1      17323.41      17385.56       175.26 o                         
  10   9   1      18667.85      18006.05       186.62 o                         
  12   9   1       5153.23       5014.94        64.19 o                         
  14   9   1       9788.77       9706.02       102.57 o                         
   1  10   1       6993.31       6972.08        55.55 o                         
   3  10   1       2105.47       2197.50        22.32 o                         
   5  10   1       6688.70       6655.76        58.08 o                         
   7  10   1       2198.92       2262.79        28.89 o                         
   9  10   1       3862.47       3775.53        53.03 o                         
  11  10   1       1038.52       1058.67        27.58 o                         
  13  10   1       1748.61       1745.12        38.00 o                         
  15  10   1       1564.98       1596.97        38.00 o                         
   0  11   1      11068.02      10695.56       110.85 o                         
   2  11   1       2873.74       2796.72        26.69 o                         
   4  11   1      11200.73      10977.96        94.48 o                         
   6  11   1       1167.26       1176.45        20.60 o                         
   8  11   1       6104.17       6112.75        64.47 o                         
  10  11   1       2392.89       2317.62        41.76 o                         
  12  11   1       4478.46       4412.13        60.33 o                         
  14  11   1        220.75        236.10        19.89 o                         
   1  12   1       1756.68       1730.49        20.04 o                         
   3  12   1         59.47         81.45         6.91 o                         
   5  12   1       1602.18       1537.51        22.33 o                         
   7  12   1        264.12        271.41        15.01 o                         
   9  12   1       1218.31       1156.51        27.84 o                         
  11  12   1        124.88        123.87        17.35 o                         
  13  12   1        420.45        426.19        23.90 o                         
   0  13   1       2919.12       2819.25        39.62 o                         
   2  13   1       1824.62       1829.54        23.60 o                         
   4  13   1      12487.09      12130.04        99.51 o                         
   6  13   1       2388.87       2322.49        31.52 o                         
   8  13   1       3189.87       3091.35        45.00 o                         
  10  13   1       1662.96       1615.32        37.16 o                         
  12  13   1       5889.31       5871.99        75.37 o                         
   1  14   1       4961.88       4861.10        42.76 o                         
   3  14   1       6164.42       6011.55        51.27 o                         
   5  14   1       2184.41       2235.58        31.12 o                         
   7  14   1       6729.18       6857.99        69.03 o                         
   9  14   1       1586.22       1631.10        34.95 o                         
  11  14   1       2561.32       2619.18        49.54 o                         
   0  15   1        143.61        152.71        13.00 o                         
   2  15   1       1045.76       1025.31        17.71 o                         
   4  15   1        132.15        151.33        11.71 o                         
   6  15   1       1551.30       1569.88        29.58 o                         
   8  15   1         97.46         94.70        15.57 o                         
  10  15   1        101.67        134.95        26.16 o                         
  12  15   1         19.48         36.87        17.64 o                         
   1  16   1         41.90         61.58         9.35 o                         
   3  16   1         35.15         43.21         8.82 o                         
   5  16   1         86.51        102.44        11.67 o                         
   7  16   1        323.30        340.31        18.37 o                         
   9  16   1         14.40         12.65        15.47 o                         
  11  16   1         24.18         15.83        20.84 o                         
   0  17   1       1796.52       1750.59        34.59 o                         
   2  17   1       1571.84       1556.63        23.63 o                         
   4  17   1         23.67         40.66        11.35 o                         
   6  17   1       1330.41       1339.41        30.48 o                         
   8  17   1       1819.53       1832.93        56.77 o                         
  10  17   1       1844.24       1858.29        49.83 o                         
   1  18   1       3314.95       3210.01        47.77 o                         
   3  18   1       1271.18       1253.83        28.31 o                         
   5  18   1       3885.12       3851.01        51.88 o                         
   7  18   1       1086.46       1085.10        35.38 o                         
   9  18   1       2702.78       2740.10        54.09 o                         
   0  19   1        396.89        397.64        27.81 o                         
   2  19   1       1727.35       1739.02        32.13 o                         
   4  19   1        687.73        686.02        25.87 o                         
   6  19   1       2643.97       2758.28        92.39 o                         
   1  20   1        724.26        693.72        25.13 o                         
   3  20   1        273.66        248.33        21.87 o                         
   5  20   1        540.56        538.32        30.40 o                         
   0  21   1       1421.50       1550.56        49.75 o                         
   2  21   1       1293.01       1300.40        38.20 o                         
   0   0   2      23889.21      24265.55       328.37 o                         
   2   0   2     166229.80     166104.14      2893.87 o                         
   4   0   2       2635.51       3669.11        63.61 o                         
   6   0   2     101501.84     104877.15      1884.01 o                         
   8   0   2      14429.31      13573.66       167.78 o                         
  10   0   2      71633.14      74086.33       858.13 o                         
  12   0   2       1186.51       1179.76        40.76 o                         
  14   0   2      28153.84      28024.51       348.18 o                         
  16   0   2       2452.50       2496.80        93.65 o                         
   1   1   2      21888.77      23059.79       199.43 o                         
   3   1   2       6222.14       5782.89        47.92 o                         
   5   1   2      16940.69      17243.86       229.12 o                         
   7   1   2       4626.01       4538.34        47.78 o                         
   9   1   2       9486.72       9265.67        85.17 o                         
  11   1   2       3361.51       3335.34        37.60 o                         
  13   1   2       2832.96       2823.64        43.43 o                         
  15   1   2       2616.51       2530.83        48.25 o                         
   0   2   2       5616.12       6070.78        61.94 o                         
   2   2   2       3856.86       4065.70        27.80 o                         
   4   2   2          9.84         20.46         3.21 o                         
   6   2   2         12.91         -0.09         4.72 o                         
   8   2   2        690.24        663.61        13.97 o                         
  10   2   2       2562.76       2517.93        30.32 o                         
  12   2   2        120.46        124.85        11.95 o                         
  14   2   2         45.03         34.59        15.49 o                         
  16   2   2          5.37         26.95        19.13 o                         
   1   3   2      19776.94      20428.54       119.23 o                         
   3   3   2      23513.32      24448.21       158.37 o                         
   5   3   2       8334.57       8122.22        67.96 o                         
   7   3   2      14085.66      14016.62       121.46 o                         
   9   3   2       6285.40       6091.79        59.90 o                         
  11   3   2       6146.83       6023.88        62.97 o                         
  13   3   2       3418.86       3353.92        52.51 o                         
  15   3   2       2143.62       2177.10        50.27 o                         
   0   4   2      18034.92      15925.94       141.08 o                         
   2   4   2        306.28        246.32         5.36 o                         
   4   4   2     105024.55     106724.55       921.62 o                         
   6   4   2       3802.35       3658.88        35.26 o                         
   8   4   2      26202.37      26881.28       226.15 o                         
  10   4   2       1141.15       1142.46        20.84 o                         
  12   4   2      32243.95      32168.98       318.86 o                         
  14   4   2       1953.23       1998.49        41.89 o                         
  16   4   2       9438.37       9738.16       120.88 o                         
   1   5   2      21554.40      22212.04       139.40 o                         
   3   5   2      24354.67      25000.55       169.45 o                         
   5   5   2       6855.13       6717.54        52.77 o                         
   7   5   2      19163.34      19177.37       154.49 o                         
   9   5   2       5796.72       5618.34        56.87 o                         
  11   5   2       6367.82       6210.06        75.73 o                         
  13   5   2       3914.21       3914.99        59.21 o                         
  15   5   2       2426.65       2449.49        46.09 o                         
   0   6   2       2924.87       3121.04        34.92 o                         
   2   6   2        412.97        514.56         7.73 o                         
   4   6   2       5984.55       6311.00        47.90 o                         
   6   6   2        161.20        169.10         7.21 o                         
   8   6   2        856.78        918.47        16.89 o                         
  10   6   2       1105.61       1020.68        21.00 o                         
  12   6   2        647.87        670.65        21.19 o                         
  14   6   2        195.59        186.22        17.15 o                         
  16   6   2        573.86        563.89        26.44 o                         
   1   7   2      15479.91      15868.04       109.26 o                         
   3   7   2      12287.60      12036.01        98.33 o                         
   5   7   2      12441.67      12464.75        97.97 o                         
   7   7   2       6786.70       6474.79        59.34 o                         
   9   7   2       7710.22       7637.54        79.09 o                         
  11   7   2       4857.97       4670.54        53.90 o                         
  13   7   2       2846.95       2787.85        43.01 o                         
  15   7   2       2321.16       2308.15        43.15 o                         
   0   8   2          1.18          8.83         8.59 o                         
   2   8   2      22587.41      22136.66       158.56 o                         
   4   8   2      12492.85      12625.29        99.07 o                         
   6   8   2      16264.80      16158.33       132.69 o                         
   8   8   2         52.86         42.84         7.96 o                         
  10   8   2      15633.24      15457.37       233.57 o                         
  12   8   2       1477.82       1505.05        32.62 o                         
  14   8   2       5849.51       5960.19        71.50 o                         
   1   9   2      11701.26      11646.92        83.34 o                         
   3   9   2       3297.62       3308.27        32.20 o                         
   5   9   2      10177.18      10014.97        77.92 o                         
   7   9   2       3506.20       3447.52        40.25 o                         
   9   9   2       6821.88       6845.76        65.32 o                         
  11   9   2       1920.83       1880.20        41.03 o                         
  13   9   2       2117.55       2156.69        41.27 o                         
  15   9   2       2289.96       2379.22        44.13 o                         
   0  10   2       1146.97       1245.87        21.27 o                         
   2  10   2       2612.80       2463.79        23.58 o                         
   4  10   2       3776.02       3793.40        38.79 o                         
   6  10   2       5883.02       5655.44        60.29 o                         
   8  10   2       2228.23       2151.71        29.24 o                         
  10  10   2       1134.13       1136.13        24.78 o                         
  12  10   2       2187.16       2164.33        40.27 o                         
  14  10   2       3503.40       3536.32        52.83 o                         
   1  11   2       5384.29       5328.74        43.19 o                         
   3  11   2       6073.76       5997.68        50.83 o                         
   5  11   2       4678.19       4648.06        47.99 o                         
   7  11   2       3355.01       3335.34        38.64 o                         
   9  11   2       3492.22       3473.69        44.59 o                         
  11  11   2       2580.77       2574.18        42.37 o                         
  13  11   2       1460.63       1423.10        35.30 o                         
   0  12   2       6747.51       6591.37        73.81 o                         
   2  12   2       3280.44       3171.28        29.90 o                         
   4  12   2      26158.83      25599.32       206.55 o                         
   6  12   2        980.33       1072.96        18.69 o                         
   8  12   2       7057.28       6834.29        67.41 o                         
  10  12   2        993.87       1109.33        36.76 o                         
  12  12   2      12086.47      11892.28       126.61 o                         
   1  13   2       5754.56       5654.92        47.03 o                         
   3  13   2       5870.18       5816.56        51.47 o                         
   5  13   2       1989.70       1972.42        26.70 o                         
   7  13   2       7357.58       7596.97        73.47 o                         
   9  13   2       1962.51       1907.29        36.50 o                         
  11  13   2       2203.85       2200.59        40.71 o                         
  13  13   2       1634.63       1614.11        42.43 o                         
   0  14   2       6876.66       6620.54        76.62 o                         
   2  14   2      11440.90      11200.77        84.87 o                         
   4  14   2       5001.69       4840.29        50.80 o                         
   6  14   2       7927.62       8002.26        69.40 o                         
   8  14   2       6048.29       6072.08        77.28 o                         
  10  14   2      11727.63      11569.62       146.75 o                         
  12  14   2       3862.49       3943.23        71.46 o                         
   1  15   2       4585.27       4558.97        46.39 o                         
   3  15   2       5988.17       5977.39        57.67 o                         
   5  15   2       3773.67       3851.04        45.66 o                         
   7  15   2       3520.72       3571.77        48.07 o                         
   9  15   2       2699.17       2818.50        74.29 o                         
  11  15   2       2935.60       2949.23        67.42 o                         
   0  16   2       2293.04       2233.21        49.34 o                         
   2  16   2      14537.16      14061.61       123.90 o                         
   4  16   2         52.73         39.25        13.05 o                         
   6  16   2      11684.81      11739.71       125.10 o                         
   8  16   2       1959.25       1979.01        45.09 o                         
  10  16   2      10961.99      10893.35       160.86 o                         
   1  17   2       5033.34       4987.12        59.50 o                         
   3  17   2       1785.07       1773.82        38.38 o                         
   5  17   2       4135.99       4283.11        65.87 o                         
   7  17   2       2222.52       2197.15        51.95 o                         
   9  17   2       3225.47       3334.72        65.99 o                         
   0  18   2       3093.41       3069.50        63.21 o                         
   2  18   2       1319.07       1377.62        31.26 o                         
   4  18   2       4366.23       4249.50        65.24 o                         
   6  18   2       2737.93       2834.94        69.15 o                         
   8  18   2       4169.08       4217.38        75.78 o                         
   1  19   2       1943.96       1948.92        36.94 o                         
   3  19   2       1979.02       1946.29        43.22 o                         
   5  19   2       2371.52       2449.67        54.77 o                         
   7  19   2        726.84        824.58        37.36 o                         
   0  20   2       7422.70       7392.49       118.27 o                         
   2  20   2          6.77         14.86        16.34 o                         
   4  20   2      15579.54      15655.85       203.41 o                         
   1  21   2       1367.20       1410.42        35.08 o                         
   1   0   3       4230.08       4229.14        40.04 o                         
   3   0   3      29597.17      31096.79       325.69 o                         
   5   0   3       9743.99      10124.79       118.80 o                         
   7   0   3       3184.02       3296.96        50.59 o                         
   9   0   3       2856.74       2820.77        43.34 o                         
  11   0   3       6449.49       6264.19        85.40 o                         
  13   0   3       2126.43       2019.59        48.82 o                         
  15   0   3        519.81        489.02        31.88 o                         
   0   1   3      77584.38      84062.58      1044.79 o                         
   2   1   3       1927.04       1968.07        16.20 o                         
   4   1   3      23042.79      23181.12       163.83 o                         
   6   1   3        185.99        229.26        17.76 o                         
   8   1   3      14186.92      14136.38       124.41 o                         
  10   1   3        381.95        371.61        13.13 o                         
  12   1   3       2308.41       2307.62        30.46 o                         
  14   1   3         34.00         34.54        13.80 o                         
  16   1   3       2500.89       2588.99        51.49 o                         
   1   2   3        520.41        458.82         5.54 o                         
   3   2   3       6305.76       6446.43        44.80 o                         
   5   2   3       2520.19       2439.87        27.37 o                         
   7   2   3         53.98         77.29        10.44 o                         
   9   2   3       1369.51       1320.68        22.08 o                         
  11   2   3       1987.52       1916.51        27.81 o                         
  13   2   3        211.86        245.28        17.50 o                         
  15   2   3         85.20         86.78        20.72 o                         
   0   3   3        728.01        750.51        11.08 o                         
   2   3   3      12674.59      13110.01        81.12 o                         
   4   3   3        130.39        141.89         6.79 o                         
   6   3   3       2998.06       2939.39        34.50 o                         
   8   3   3       2382.61       2326.31        29.34 o                         
  10   3   3       1311.93       1292.41        22.94 o                         
  12   3   3        534.12        509.65        18.90 o                         
  14   3   3        187.83        197.99        19.99 o                         
  16   3   3        592.35        595.37        28.08 o                         
   1   4   3       1341.14       1185.35        11.99 o                         
   3   4   3       9560.12      10041.86        68.11 o                         
   5   4   3       8694.29       8549.23        65.32 o                         
   7   4   3        126.96        169.74         9.56 o                         
   9   4   3       2368.74       2355.02        36.67 o                         
  11   4   3       3398.71       3359.72        41.69 o                         
  13   4   3        993.41        956.49        29.86 o                         
  15   4   3        393.77        357.96        25.37 o                         
   0   5   3      26859.39      28394.19       270.78 o                         
   2   5   3      64550.15      64994.94       556.75 o                         
   4   5   3      35145.56      35612.98       230.70 o                         
   6   5   3      30315.16      29856.83       212.70 o                         
   8   5   3       5254.99       5115.78        47.02 o                         
  10   5   3      13193.09      12979.02       118.78 o                         
  12   5   3       4698.70       4646.62        64.12 o                         
  14   5   3       5234.38       5352.52        65.17 o                         
   1   6   3       1904.27       1986.68        17.04 o                         
   3   6   3       8313.99       8617.85        60.24 o                         
   5   6   3       2974.99       2919.98        26.46 o                         
   7   6   3        804.54        847.43        13.69 o                         
   9   6   3       1712.11       1630.90        21.94 o                         
  11   6   3       2807.03       2722.23        38.03 o                         
  13   6   3        475.63        474.95        19.14 o                         
  15   6   3        243.11        267.53        22.02 o                         
   0   7   3      15052.57      15590.18       152.82 o                         
   2   7   3        596.01        671.50         9.61 o                         
   4   7   3       5979.66       5977.48        44.69 o                         
   6   7   3        469.85        469.40        11.23 o                         
   8   7   3       5166.27       4966.67        42.81 o                         
  10   7   3         71.89         93.70        10.12 o                         
  12   7   3       1203.70       1206.19        27.04 o                         
  14   7   3        217.75        238.51        18.95 o                         
   1   8   3       1564.55       1522.56        15.42 o                         
   3   8   3      10824.46      10757.54        81.86 o                         
   5   8   3       4158.62       4230.63        36.30 o                         
   7   8   3       1381.08       1439.96        19.50 o                         
   9   8   3       1403.66       1359.68        23.04 o                         
  11   8   3       3832.53       3812.64        48.15 o                         
  13   8   3       1227.92       1176.28        31.40 o                         
  15   8   3        290.57        289.02        21.56 o                         
   0   9   3      77843.00      76711.02      1013.40 o                         
   2   9   3      18323.05      18259.33       132.73 o                         
   4   9   3      34537.50      34197.71       255.74 o                         
   6   9   3       8593.43       8522.26        68.93 o                         
   8   9   3      26465.07      26317.56       201.78 o                         
  10   9   3       2835.42       2767.54        38.66 o                         
  12   9   3       7220.83       7189.32        83.51 o                         
  14   9   3       1646.31       1714.22        36.36 o                         
   1  10   3        262.02        311.13         9.63 o                         
   3  10   3       1571.88       1577.97        20.70 o                         
   5  10   3       1118.89       1233.74        19.17 o                         
   7  10   3          1.75         16.27         7.59 o                         
   9  10   3        761.55        784.35        18.43 o                         
  11  10   3        975.29        947.58        24.74 o                         
  13  10   3        102.34        100.77        19.19 o                         
   0  11   3        308.28        336.51        23.93 o                         
   2  11   3      15313.23      15152.45       119.51 o                         
   4  11   3        871.55        871.51        16.45 o                         
   6  11   3       9307.50       9272.81        79.77 o                         
   8  11   3        231.47        236.00        12.24 o                         
  10  11   3       8170.19       8127.86        94.25 o                         
  12  11   3        555.48        567.33        26.50 o                         
   1  12   3       1880.58       1780.56        27.28 o                         
   3  12   3       5223.59       4956.54        53.77 o                         
   5  12   3       4777.97       4777.95        50.74 o                         
   7  12   3        597.30        570.70        19.35 o                         
   9  12   3       1949.26       1894.72        35.75 o                         
  11  12   3       2796.62       2753.76        55.33 o                         
  13  12   3       1116.14       1104.34        40.36 o                         
   0  13   3       1574.99       1604.53        37.48 o                         
   2  13   3      15237.16      14848.52       135.21 o                         
   4  13   3       4792.67       4715.98        58.49 o                         
   6  13   3       8302.31       8264.47        79.59 o                         
   8  13   3         31.58         56.01        13.23 o                         
  10  13   3       3149.64       3088.64        60.31 o                         
  12  13   3        467.83        502.07        60.65 o                         
   1  14   3        570.67        560.57        18.50 o                         
   3  14   3       2309.38       2212.75        39.64 o                         
   5  14   3        792.85        790.27        24.38 o                         
   7  14   3        454.81        477.60        21.67 o                         
   9  14   3        686.04        661.39        31.20 o                         
  11  14   3       1419.83       1481.46        50.78 o                         
   0  15   3       1099.31       1061.48        34.93 o                         
   2  15   3         94.39        101.40        12.73 o                         
   4  15   3        776.49        769.75        24.96 o                         
   6  15   3        152.10        204.39        17.83 o                         
   8  15   3       1045.87       1108.33        33.88 o                         
  10  15   3         57.61        105.09        22.03 o                         
   1  16   3        387.53        361.36        17.72 o                         
   3  16   3       2330.00       2263.83        43.52 o                         
   5  16   3       1182.84       1153.16        29.18 o                         
   7  16   3        311.97        314.95        23.84 o                         
   9  16   3        472.16        459.92        29.83 o                         
   0  17   3       6996.98       7081.97       109.27 o                         
   2  17   3       1275.23       1309.24        29.69 o                         
   4  17   3       1317.77       1371.06        34.16 o                         
   6  17   3        350.53        382.77        21.67 o                         
   8  17   3       2218.85       2340.15        54.24 o                         
   1  18   3        476.90        467.71        21.17 o                         
   3  18   3        895.70        874.66        31.34 o                         
   5  18   3        956.29        972.50        29.53 o                         
   7  18   3        103.40         97.38        22.73 o                         
   0  19   3       4013.27       4034.99        78.65 o                         
   2  19   3        620.92        595.15        28.37 o                         
   4  19   3       3112.32       3226.40        50.05 o                         
   6  19   3        675.23        726.21        32.86 o                         
   1  20   3        756.33        763.60        28.17 o                         
   3  20   3       1920.11       2022.69        46.75 o                         
   0   0   4      63887.07      64403.21      1049.13 o                         
   2   0   4      44891.35      44967.50       378.04 o                         
   4   0   4      17632.00      17856.79       173.77 o                         
   6   0   4      30992.39      30081.99       386.89 o                         
   8   0   4      27904.26      27938.31       334.09 o                         
  10   0   4      19834.56      19590.84       217.67 o                         
  12   0   4       7470.27       7545.77       102.05 o                         
  14   0   4       8855.95       9001.71       134.57 o                         
   1   1   4       4886.72       4987.38        32.08 o                         
   3   1   4       2342.85       2415.77        21.13 o                         
   5   1   4      10573.90      10616.10        83.43 o                         
   7   1   4        620.87        709.06        15.84 o                         
   9   1   4       4060.88       4147.03        43.46 o                         
  11   1   4       1450.48       1496.26        24.08 o                         
  13   1   4       1733.75       1690.07        30.43 o                         
  15   1   4       1123.28       1198.70        37.31 o                         
   0   2   4      29613.19      31028.83       276.58 o                         
   2   2   4      11585.81      11802.81        76.55 o                         
   4   2   4      24359.67      25005.11       176.50 o                         
   6   2   4      11456.35      11714.63       114.91 o                         
   8   2   4      14943.05      14723.67       128.08 o                         
  10   2   4       3154.90       3166.26        37.11 o                         
  12   2   4       8995.67       8783.71        79.07 o                         
  14   2   4       4350.70       4277.84        56.34 o                         
   1   3   4       6803.72       6822.42        46.28 o                         
   3   3   4      12241.16      12387.23        93.65 o                         
   5   3   4       4354.31       4498.68        37.22 o                         
   7   3   4       8440.94       8363.40        69.23 o                         
   9   3   4       2091.43       2115.90        27.91 o                         
  11   3   4       3601.73       3552.75        41.54 o                         
  13   3   4       2643.24       2624.43        38.14 o                         
  15   3   4       1185.67       1262.67        38.89 o                         
   0   4   4      13906.72      13349.44       113.85 o                         
   2   4   4      12630.71      12454.17        75.02 o                         
   4   4   4      37360.13      37283.67       216.83 o                         
   6   4   4       9755.60       9883.39        76.12 o                         
   8   4   4       9153.92       8901.75        82.92 o                         
  10   4   4       4870.43       5016.06        55.53 o                         
  12   4   4      11012.77      11095.06       116.13 o                         
  14   4   4       3507.23       3612.20        45.67 o                         
   1   5   4       6909.13       6919.21        47.89 o                         
   3   5   4      20167.14      20395.48       160.41 o                         
   5   5   4       4559.52       4671.95        40.65 o                         
   7   5   4      10595.40      10407.37        81.12 o                         
   9   5   4       2023.88       2091.08        32.83 o                         
  11   5   4       6101.83       6079.88        58.84 o                         
  13   5   4       2817.76       2849.13        35.22 o                         
  15   5   4       1150.93       1158.62        29.93 o                         
   0   6   4      13916.72      14486.37       132.98 o                         
   2   6   4      21693.10      21955.62       183.83 o                         
   4   6   4      11732.05      12014.55        79.47 o                         
   6   6   4      19880.60      19867.35       139.18 o                         
   8   6   4       7057.52       6997.78        56.56 o                         
  10   6   4       7671.22       7562.43        65.19 o                         
  12   6   4       4523.13       4447.94        51.34 o                         
  14   6   4       7683.85       7720.02        77.06 o                         
   1   7   4       8383.60       8167.53        60.92 o                         
   3   7   4       5390.02       5443.24        47.62 o                         
   5   7   4       8365.44       8165.99        59.79 o                         
   7   7   4       4269.20       4296.28        38.09 o                         
   9   7   4       3929.41       3830.09        38.56 o                         
  11   7   4       2238.89       2283.88        31.77 o                         
  13   7   4       2554.29       2634.37        45.11 o                         
   0   8   4       4973.38       4780.76        60.51 o                         
   2   8   4       4376.02       4325.03        41.07 o                         
   4   8   4          4.14         16.55         5.74 o                         
   6   8   4       2855.96       2765.85        28.27 o                         
   8   8   4       2094.98       2097.33        24.84 o                         
  10   8   4       2002.35       1937.93        31.50 o                         
  12   8   4         35.48         33.97        14.23 o                         
  14   8   4        746.60        819.23        32.50 o                         
   1   9   4       3135.97       3056.61        33.14 o                         
   3   9   4       2391.49       2266.59        28.66 o                         
   5   9   4       8438.46       8272.63        76.12 o                         
   7   9   4        168.37        183.57        11.41 o                         
   9   9   4       3551.11       3519.72        44.63 o                         
  11   9   4       1322.95       1377.80        42.31 o                         
  13   9   4       1247.52       1305.21        40.74 o                         
   0  10   4       1748.37       1688.27        35.08 o                         
   2  10   4      22588.81      22708.24       198.72 o                         
   4  10   4       1608.29       1627.74        26.86 o                         
   6  10   4      21086.06      20985.97       185.16 o                         
   8  10   4        896.97        947.35        25.01 o                         
  10  10   4       9870.38       9981.40       115.47 o                         
  12  10   4        695.38        699.65        32.50 o                         
   1  11   4       2515.42       2473.84        32.61 o                         
   3  11   4       1765.97       1664.52        27.48 o                         
   5  11   4       1954.64       1955.21        37.83 o                         
   7  11   4       2253.47       2203.90        36.80 o                         
   9  11   4        990.39        991.60        28.15 o                         
  11  11   4        628.21        630.10        41.27 o                         
  13  11   4       1088.20       1118.31        46.22 o                         
   0  12   4        732.04        792.53        26.90 o                         
   2  12   4        891.89        890.99        22.17 o                         
   4  12   4       5090.59       4982.99        56.87 o                         
   6  12   4        828.21        815.56        22.94 o                         
   8  12   4        507.96        494.24        21.67 o                         
  10  12   4        515.08        551.38        26.56 o                         
  12  12   4       1756.94       1834.50        54.48 o                         
   1  13   4       1224.39       1195.48        23.91 o                         
   3  13   4       6541.40       6381.90        69.04 o                         
   5  13   4       1132.08       1179.39        26.58 o                         
   7  13   4       2847.82       2792.32        45.24 o                         
   9  13   4        394.89        446.92        22.13 o                         
  11  13   4       2723.01       2762.02        95.30 o                         
   0  14   4      29812.51      29529.26       360.46 o                         
   2  14   4        104.24        179.38        30.42 o                         
   4  14   4      27783.46      27646.63       242.39 o                         
   6  14   4         16.59         28.81        13.56 o                         
   8  14   4      20076.55      20511.76       200.83 o                         
  10  14   4        290.54        291.96        26.23 o                         
   1  15   4       3622.67       3486.47        46.05 o                         
   3  15   4       2749.23       2747.20        42.28 o                         
   5  15   4       2337.86       2379.50        39.84 o                         
   7  15   4       3758.29       3828.38        56.76 o                         
   9  15   4       1291.58       1367.22        39.91 o                         
   0  16   4       5678.71       5638.61        92.16 o                         
   2  16   4       6436.15       6565.60        78.51 o                         
   4  16   4       1318.05       1347.50        31.31 o                         
   6  16   4       4905.24       5100.64        64.46 o                         
   8  16   4       4001.68       4128.69        67.15 o                         
   1  17   4       1866.35       1894.45        35.12 o                         
   3  17   4       2313.66       2398.76        41.43 o                         
   5  17   4       4684.41       4874.37        63.40 o                         
   7  17   4        210.61        205.95        21.06 o                         
   0  18   4         49.30         44.59        21.09 o                         
   2  18   4      13093.60      13242.85       151.10 o                         
   4  18   4         80.08         92.66        16.87 o                         
   6  18   4      12818.11      13254.68       133.33 o                         
   1  19   4       1533.35       1474.87        37.50 o                         
   3  19   4        374.32        426.53        25.51 o                         
   0  20   4       1587.64       1652.97        53.02 o                         
   1   0   5      22750.43      23548.37       196.22 o                         
   3   0   5       2375.59       2488.30        31.22 o                         
   5   0   5       7971.86       7962.50        83.95 o                         
   7   0   5      11105.96      10858.96       140.78 o                         
   9   0   5       7908.58       7727.50        96.47 o                         
  11   0   5       1223.65       1203.50        32.37 o                         
  13   0   5       2909.34       2906.57        54.67 o                         
  15   0   5       4708.71       4841.30       105.29 o                         
   0   1   5        871.36        875.09        13.01 o                         
   2   1   5       3386.53       3433.01        27.47 o                         
   4   1   5         26.65         53.25         5.64 o                         
   6   1   5       4984.83       4888.19        43.75 o                         
   8   1   5       2306.44       2285.43        29.21 o                         
  10   1   5       3306.13       3339.96        37.78 o                         
  12   1   5        682.55        741.64        20.88 o                         
  14   1   5       2847.66       2901.26        46.13 o                         
   1   2   5        603.61        628.00         9.99 o                         
   3   2   5        558.93        617.70         8.09 o                         
   5   2   5         76.14        100.12         6.12 o                         
   7   2   5       1153.36       1115.31        17.28 o                         
   9   2   5         57.73         83.99        10.10 o                         
  11   2   5        234.88        232.76        13.41 o                         
  13   2   5        370.70        351.60        18.12 o                         
   0   3   5        784.50        796.81        32.62 o                         
   2   3   5         28.32         52.57         3.72 o                         
   4   3   5        274.24        298.87         6.51 o                         
   6   3   5          5.14         24.73         4.92 o                         
   8   3   5         37.24         57.44         9.88 o                         
  10   3   5        322.99        343.59        14.67 o                         
  12   3   5        434.46        462.05        17.38 o                         
  14   3   5         41.65         74.23        14.91 o                         
   1   4   5      16699.27      16791.74       112.96 o                         
   3   4   5       4680.30       4728.73        36.54 o                         
   5   4   5       3053.27       3168.40        29.29 o                         
   7   4   5      15345.73      15193.04       104.78 o                         
   9   4   5       4552.36       4629.36        43.81 o                         
  11   4   5       1540.22       1509.03        31.96 o                         
  13   4   5       2892.61       2880.77        44.15 o                         
   0   5   5       5365.58       5389.34        56.16 o                         
   2   5   5      15809.44      15825.07       106.95 o                         
   4   5   5      13403.93      13445.91        96.85 o                         
   6   5   5      15209.29      15148.25       119.07 o                         
   8   5   5       7999.49       8048.15        70.21 o                         
  10   5   5      14069.51      14073.70       122.95 o                         
  12   5   5       8994.15       9129.64        88.51 o                         
  14   5   5       7101.15       7331.44        83.87 o                         
   1   6   5        617.57        652.01        10.77 o                         
   3   6   5        609.16        600.32        11.54 o                         
   5   6   5        115.00        129.15         8.18 o                         
   7   6   5        554.72        575.08        15.07 o                         
   9   6   5         75.33         90.85        10.88 o                         
  11   6   5        249.59        277.45        15.53 o                         
  13   6   5        417.84        430.87        24.54 o                         
   0   7   5       2713.18       2757.76        33.69 o                         
   2   7   5        637.24        740.96        12.95 o                         
   4   7   5        730.24        768.99        13.93 o                         
   6   7   5       1136.51       1150.74        19.96 o                         
   8   7   5       2339.36       2303.32        34.72 o                         
  10   7   5        536.49        590.33        20.79 o                         
  12   7   5        674.97        760.61        34.20 o                         
   1   8   5      13130.84      12926.75        90.86 o                         
   3   8   5       1955.59       2005.36        23.05 o                         
   5   8   5       5036.40       5004.03        48.75 o                         
   7   8   5       7701.92       7616.52        72.80 o                         
   9   8   5       5524.33       5597.23        59.69 o                         
  11   8   5        926.21        914.37        27.43 o                         
  13   8   5       2253.23       2291.60        52.01 o                         
   0   9   5      10643.19      10395.36       110.54 o                         
   2   9   5      12692.68      12502.83       108.13 o                         
   4   9   5       6256.65       6157.01        57.38 o                         
   6   9   5      14368.50      14390.92       122.36 o                         
   8   9   5      11734.17      11816.44       112.92 o                         
  10   9   5      11084.40      11456.12       129.62 o                         
  12   9   5       5922.79       6055.31       102.93 o                         
   1  10   5        262.81        280.94        11.47 o                         
   3  10   5         95.63        103.97        10.19 o                         
   5  10   5         78.23        100.14        11.06 o                         
   7  10   5       1060.18       1059.24        24.76 o                         
   9  10   5         47.71         84.69        14.61 o                         
  11  10   5         64.90         71.25        19.45 o                         
   0  11   5       4469.23       4383.13        62.69 o                         
   2  11   5       2071.30       2079.71        31.85 o                         
   4  11   5       6786.10       6729.00        71.13 o                         
   6  11   5       1419.36       1449.60        28.66 o                         
   8  11   5       3050.74       3102.45        47.31 o                         
  10  11   5       1544.95       1567.79        38.24 o                         
  12  11   5       3026.70       3130.20        71.57 o                         
   1  12   5       7187.41       7137.17        73.80 o                         
   3  12   5       2197.25       2162.38        34.21 o                         
   5  12   5       1886.08       1815.94        32.43 o                         
   7  12   5       7084.47       7129.81       108.05 o                         
   9  12   5       2775.37       2890.57        47.73 o                         
  11  12   5        859.83        917.17        39.43 o                         
   0  13   5        808.31        844.09        29.66 o                         
   2  13   5       1218.29       1248.94        26.99 o                         
   4  13   5       3481.86       3492.23        47.03 o                         
   6  13   5       1870.89       1911.66        35.55 o                         
   8  13   5       2124.95       2198.35        41.26 o                         
  10  13   5       2939.80       3218.28        81.55 o                         
   1  14   5        388.06        382.89        17.86 o                         
   3  14   5        145.41        177.70        15.17 o                         
   5  14   5        235.84        217.06        17.17 o                         
   7  14   5        283.87        278.82        20.23 o                         
   9  14   5        162.85        151.93        19.05 o                         
   0  15   5       1391.39       1401.18        40.91 o                         
   2  15   5        125.56        131.67        15.06 o                         
   4  15   5        414.61        423.42        20.63 o                         
   6  15   5        137.76        192.93        18.32 o                         
   8  15   5        739.94        805.25        30.28 o                         
   1  16   5       4340.93       4363.46        56.50 o                         
   3  16   5        960.61        978.71        28.34 o                         
   5  16   5       1597.42       1613.82        35.98 o                         
   7  16   5       3510.12       3555.83        58.40 o                         
   0  17   5        955.12        995.68        51.84 o                         
   2  17   5        102.87        123.68        16.93 o                         
   4  17   5        267.03        285.11        20.52 o                         
   6  17   5        423.70        462.52        26.62 o                         
   1  18   5        206.65        199.18        20.37 o                         
   3  18   5         57.36         57.75        17.84 o                         
   0  19   5        767.56        831.64        51.84 o                         
   0   0   6      61936.57      62878.53       832.45 o                         
   2   0   6      16365.53      16449.80       140.52 o                         
   4   0   6      38192.93      37677.92       584.13 o                         
   6   0   6       9734.37       9654.78       113.22 o                         
   8   0   6      25660.06      25108.10       306.95 o                         
  10   0   6       2834.95       2815.82        49.88 o                         
  12   0   6       9155.55       9372.94       136.57 o                         
  14   0   6       2827.79       3155.43       140.26 o                         
   1   1   6       1061.41       1058.91        12.77 o                         
   3   1   6       3749.43       3667.89        30.59 o                         
   5   1   6       1230.54       1210.73        18.06 o                         
   7   1   6       1813.21       1701.83        29.39 o                         
   9   1   6        286.15        282.76        14.77 o                         
  11   1   6       1189.08       1149.28        25.56 o                         
  13   1   6        867.10        902.84        33.17 o                         
   0   2   6      19373.71      19094.49       188.48 o                         
   2   2   6      24592.62      25078.57       172.66 o                         
   4   2   6       9526.89       9590.42        77.38 o                         
   6   2   6      19158.43      19378.03       164.33 o                         
   8   2   6       9938.42       9862.53       101.84 o                         
  10   2   6      13449.45      13304.49       134.53 o                         
  12   2   6       3752.06       3873.81        52.60 o                         
   1   3   6        596.68        591.34        11.81 o                         
   3   3   6        442.80        467.17        12.75 o                         
   5   3   6       1597.93       1560.93        21.39 o                         
   7   3   6        144.64        143.31        14.14 o                         
   9   3   6        369.01        349.40        19.51 o                         
  11   3   6        199.07        210.54        19.15 o                         
  13   3   6        394.89        391.09        23.68 o                         
   0   4   6       6740.10       6517.52        73.14 o                         
   2   4   6      28918.47      27876.93       192.06 o                         
   4   4   6       7508.28       7367.69        60.92 o                         
   6   4   6      15424.14      15096.71       135.90 o                         
   8   4   6       1235.44       1234.85        29.93 o                         
  10   4   6       8661.81       8480.41       120.80 o                         
  12   4   6       1368.79       1443.98        38.03 o                         
   1   5   6         51.83         66.48         7.11 o                         
   3   5   6        175.49        190.99         9.18 o                         
   5   5   6       1225.23       1197.70        21.50 o                         
   7   5   6        128.96        125.26        11.87 o                         
   9   5   6        162.43        176.24        17.43 o                         
  11   5   6        134.76        161.71        19.09 o                         
  13   5   6         99.13        104.41        20.52 o                         
   0   6   6      20218.45      20022.98       200.57 o                         
   2   6   6      13091.60      12874.95        99.72 o                         
   4   6   6      12470.58      12352.27       101.05 o                         
   6   6   6       8413.77       8170.31        81.31 o                         
   8   6   6      14874.16      14634.05       157.98 o                         
  10   6   6       5055.20       5143.34        71.91 o                         
  12   6   6       7213.20       7134.60        93.54 o                         
   1   7   6        253.57        262.92         9.99 o                         
   3   7   6        450.31        499.07        14.58 o                         
   5   7   6        270.70        263.93        13.26 o                         
   7   7   6        519.34        497.89        18.58 o                         
   9   7   6         34.67         69.48        16.20 o                         
  11   7   6        104.46         94.11        18.83 o                         
   0   8   6      10825.17      10343.21       112.83 o                         
   2   8   6        201.58        215.41        11.14 o                         
   4   8   6       4912.55       4654.93        50.51 o                         
   6   8   6         27.30         49.74        11.07 o                         
   8   8   6       3636.98       3653.25        48.04 o                         
  10   8   6        183.66        198.23        20.12 o                         
  12   8   6        655.35        710.90        38.13 o                         
   1   9   6        288.72        292.43        13.69 o                         
   3   9   6       2889.45       2863.35        40.44 o                         
   5   9   6        647.02        647.37        22.54 o                         
   7   9   6        778.60        794.79        24.12 o                         
   9   9   6        100.35         89.26        17.45 o                         
  11   9   6       1101.87       1128.88        45.86 o                         
   0  10   6      33635.32      33330.49       361.49 o                         
   2  10   6       2494.86       2415.98        36.52 o                         
   4  10   6      21205.67      20891.40       187.39 o                         
   6  10   6       2711.79       2622.58        40.22 o                         
   8  10   6      17386.86      17169.52       170.49 o                         
  10  10   6       2926.92       3027.94        67.40 o                         
   1  11   6       1221.69       1195.82        29.68 o                         
   3  11   6        774.79        732.01        29.38 o                         
   5  11   6       1158.92       1136.59        29.24 o                         
   7  11   6       1074.47       1037.62        33.17 o                         
   9  11   6        404.58        415.19        28.10 o                         
  11  11   6        325.26        301.61        36.79 o                         
   0  12   6         14.93         22.55        19.01 o                         
   2  12   6       5803.62       5746.99        71.73 o                         
   4  12   6        233.23        243.90        18.73 o                         
   6  12   6       2985.57       3139.23        50.39 o                         
   8  12   6         62.41         91.76        19.49 o                         
  10  12   6       1924.95       1972.36        58.10 o                         
   1  13   6        167.70        172.16        18.22 o                         
   3  13   6        628.32        637.51        25.55 o                         
   5  13   6       1539.15       1600.05        37.33 o                         
   7  13   6         44.38         61.76        19.36 o                         
   9  13   6        359.68        411.37        32.54 o                         
   0  14   6         45.04         58.54        28.74 o                         
   2  14   6      30173.04      30337.50       286.99 o                         
   4  14   6        138.62        154.97        19.72 o                         
   6  14   6      21518.04      22053.90       217.67 o                         
   8  14   6        304.75        300.29        25.50 o                         
   1  15   6        125.12        128.20        18.86 o                         
   3  15   6         11.23         19.15        17.31 o                         
   5  15   6        100.71         74.74        18.71 o                         
   7  15   6        134.24        143.28        24.32 o                         
   0  16   6       7910.59       8133.88       149.40 o                         
   2  16   6       1922.55       1978.20        44.26 o                         
   4  16   6       4622.67       4763.54        74.99 o                         
   6  16   6       1711.07       1773.78        56.78 o                         
   1  17   6         55.30         59.49        19.53 o                         
   3  17   6        703.40        744.58        31.88 o                         
   1   0   7       1077.31       1080.04        29.24 o                         
   3   0   7       3360.54       3327.36        55.68 o                         
   5   0   7       7691.51       7830.15       125.54 o                         
   7   0   7        176.84        226.68        31.73 o                         
   9   0   7       2364.45       2227.00       135.62 o                         
  11   0   7       2016.76       2009.00        75.62 o                         
   0   1   7       1199.52       1141.33        35.10 o                         
   2   1   7       5297.49       5030.19        53.19 o                         
   4   1   7        109.56        111.54         9.92 o                         
   6   1   7       4068.38       3973.04        61.51 o                         
   8   1   7        438.62        456.66        26.32 o                         
  10   1   7       1702.98       1745.76        44.11 o                         
  12   1   7         27.43         32.78        23.19 o                         
   1   2   7        233.53        233.08         9.45 o                         
   3   2   7       1992.02       1961.55        24.38 o                         
   5   2   7        539.08        530.81        25.48 o                         
   7   2   7         79.18         72.54        16.23 o                         
   9   2   7        639.03        576.39        28.10 o                         
  11   2   7       1460.19       1415.62        42.02 o                         
   0   3   7       1356.12       1324.50        25.60 o                         
   2   3   7        806.91        867.87        14.83 o                         
   4   3   7       2839.74       2813.27        32.78 o                         
   6   3   7        965.07        957.08        23.53 o                         
   8   3   7        586.03        665.56        28.42 o                         
  10   3   7        473.49        483.97        27.41 o                         
  12   3   7        845.49        916.15        35.24 o                         
   1   4   7        960.22        958.60        16.08 o                         
   3   4   7      10752.80      10677.20        85.10 o                         
   5   4   7       2326.55       2231.10        30.98 o                         
   7   4   7       2309.99       2336.49        42.26 o                         
   9   4   7        482.63        496.45        24.20 o                         
  11   4   7       5052.59       5121.18        82.29 o                         
   0   5   7      21884.67      21579.15       237.40 o                         
   2   5   7       4383.89       4300.60        41.53 o                         
   4   5   7      23098.52      23109.88       171.53 o                         
   6   5   7       2565.76       2510.96        34.44 o                         
   8   5   7      12141.01      11828.04       133.70 o                         
  10   5   7       2210.28       2268.18        45.79 o                         
  12   5   7       8947.95       9222.08       140.65 o                         
   1   6   7         84.02        104.11         9.38 o                         
   3   6   7        534.35        524.06        15.13 o                         
   5   6   7        648.81        616.99        17.91 o                         
   7   6   7        121.84        142.86        14.21 o                         
   9   6   7        695.60        686.93        31.04 o                         
  11   6   7        649.49        635.00        29.85 o                         
   0   7   7        124.78        169.16        14.30 o                         
   2   7   7       4849.17       4734.03        45.89 o                         
   4   7   7        239.35        235.82        13.17 o                         
   6   7   7       3723.34       3615.13        50.77 o                         
   8   7   7         45.86         71.38        17.72 o                         
  10   7   7       1984.36       2023.22        45.01 o                         
   1   8   7       1156.50       1154.39        21.28 o                         
   3   8   7       3349.62       3275.54        36.86 o                         
   5   8   7       5951.60       5840.31        62.13 o                         
   7   8   7         65.55         78.96        14.41 o                         
   9   8   7       1960.56       1965.95        51.55 o                         
  11   8   7       2203.86       2240.96        53.09 o                         
   0   9   7       7990.54       8090.30       105.82 o                         
   2   9   7      15191.15      15138.54       119.71 o                         
   4   9   7       5035.33       4969.56        55.90 o                         
   6   9   7      12463.11      12340.51       120.34 o                         
   8   9   7       4674.96       4752.07        65.27 o                         
  10   9   7       6312.55       6340.45        98.54 o                         
   1  10   7        245.59        276.23        14.97 o                         
   3  10   7       2260.89       2227.90        37.73 o                         
   5  10   7        184.13        211.97        16.86 o                         
   7  10   7        559.59        566.94        25.08 o                         
   9  10   7        322.07        294.39        31.46 o                         
   0  11   7       3169.51       3254.07        67.57 o                         
   2  11   7       1294.69       1321.02        29.30 o                         
   4  11   7       5423.67       5286.54        64.48 o                         
   6  11   7        991.63        996.03        29.39 o                         
   8  11   7       1930.02       1895.23        50.20 o                         
   1  12   7        297.95        296.73        19.70 o                         
   3  12   7       4081.99       3939.97        58.20 o                         
   5  12   7       1154.74       1100.37        32.99 o                         
   7  12   7        630.63        652.76        29.76 o                         
   0  13   7       4673.28       4770.36        88.68 o                         
   2  13   7       1014.29       1066.92        30.78 o                         
   4  13   7       5018.56       5186.29        76.83 o                         
   6  13   7        452.75        476.67        28.37 o                         
   1  14   7        258.42        259.52        20.67 o                         
   3  14   7        272.72        265.99        22.15 o                         
   5  14   7       1040.04       1000.95        34.17 o                         
   0  15   7         43.58         48.80        24.47 o                         
   2  15   7       1600.46       1626.29        39.55 o                         
   4  15   7        442.46        459.24        27.90 o                         
   1  16   7        707.33        725.02        29.65 o                         
   0   0   8      10519.99      10371.34       273.21 o                         
   2   0   8       4836.89       4609.02        73.61 o                         
   4   0   8      13770.46      13706.96       207.39 o                         
   6   0   8       8332.89       8325.39       176.20 o                         
   8   0   8      13107.32      12952.79       255.84 o                         
  10   0   8       4915.17       5106.53       132.09 o                         
   1   1   8       7953.93       7835.18        78.42 o                         
   3   1   8       4994.41       5007.53        60.07 o                         
   5   1   8       4805.49       4660.21        80.34 o                         
   7   1   8       4994.33       5058.68       110.77 o                         
   9   1   8       4804.76       4795.95       101.78 o                         
  11   1   8       2475.52       2550.27        65.19 o                         
   0   2   8       2032.81       2171.74        45.34 o                         
   2   2   8        674.87        669.97        21.03 o                         
   4   2   8       6778.37       6874.11        78.58 o                         
   6   2   8        404.64        378.35        27.54 o                         
   8   2   8       1387.96       1406.95        46.85 o                         
  10   2   8        873.27        903.18        41.85 o                         
   1   3   8       5814.93       5755.11        61.68 o                         
   3   3   8       4432.41       4255.88        53.77 o                         
   5   3   8       3329.26       3360.76        57.37 o                         
   7   3   8       4037.73       3857.27       101.61 o                         
   9   3   8       3490.90       3590.73        85.42 o                         
  11   3   8       2133.33       2191.91        60.89 o                         
   0   4   8        711.56        652.63        27.64 o                         
   2   4   8       8777.88       8577.78        91.58 o                         
   4   4   8        664.64        618.88        22.78 o                         
   6   4   8       7947.40       7990.50       121.33 o                         
   8   4   8       1946.25       1953.55        53.93 o                         
  10   4   8      11992.63      11948.22       173.58 o                         
   1   5   8       5020.06       4947.73        56.29 o                         
   3   5   8       3005.44       2936.92        37.91 o                         
   5   5   8       2235.44       2257.84        39.03 o                         
   7   5   8       3836.44       3803.73        66.74 o                         
   9   5   8       2767.39       2801.25        59.40 o                         
   0   6   8        191.64        193.65        17.56 o                         
   2   6   8       2963.15       2990.22        34.91 o                         
   4   6   8        879.08        859.65        27.81 o                         
   6   6   8       1449.82       1435.44        32.52 o                         
   8   6   8         33.63         48.20        20.00 o                         
  10   6   8       1223.00       1234.49        43.42 o                         
   1   7   8       4297.33       4201.38        46.21 o                         
   3   7   8       3543.03       3492.78        41.73 o                         
   5   7   8       2718.53       2756.45        39.21 o                         
   7   7   8       2792.65       2852.25        52.07 o                         
   9   7   8       2769.60       2793.72        59.93 o                         
   0   8   8        849.98        872.39        30.53 o                         
   2   8   8        341.58        353.84        15.03 o                         
   4   8   8       1864.09       1913.70        34.80 o                         
   6   8   8         57.37         74.53        14.03 o                         
   8   8   8       2431.59       2522.79        53.65 o                         
   1   9   8       5719.94       5748.92        59.74 o                         
   3   9   8       2755.23       2779.08        38.54 o                         
   5   9   8       2979.08       2981.15        40.90 o                         
   7   9   8       3848.45       3943.85        55.26 o                         
   0  10   8          1.88          1.33        16.55 o                         
   2  10   8       4677.22       4665.57        56.43 o                         
   4  10   8        842.39        873.28        26.26 o                         
   6  10   8       4521.50       4594.72        60.88 o                         
   8  10   8         95.06        131.26        22.21 o                         
   1  11   8       4018.05       3989.30        52.21 o                         
   3  11   8       3532.17       3470.98        48.43 o                         
   5  11   8       3029.81       3003.80        45.27 o                         
   7  11   8       2355.30       2307.87        46.81 o                         
   0  12   8          7.59         40.36        22.61 o                         
   2  12   8       1156.15       1170.14        33.11 o                         
   4  12   8          7.06         17.67        16.55 o                         
   6  12   8       1081.73       1157.76        35.93 o                         
   1  13   8       3518.30       3576.12        54.93 o                         
   3  13   8       1657.39       1622.93        38.51 o                         
   0  14   8       3843.98       3889.21       142.62 o                         
   2  14   8        425.85        467.31        25.39 o                         
   1   0   9        365.69        324.02        23.47 o                         
   3   0   9        817.28        821.06        39.28 o                         
   5   0   9         18.08         24.29        27.25 o                         
   7   0   9         10.35         27.06        31.72 o                         
   9   0   9        445.90        429.91        48.83 o                         
   0   1   9       4353.23       4139.72        72.29 o                         
   2   1   9        394.26        390.99        20.16 o                         
   4   1   9       2325.25       2283.31        68.15 o                         
   6   1   9        246.61        246.46        27.34 o                         
   8   1   9       1901.20       1940.90        56.69 o                         
   1   2   9       3317.21       3262.12        50.89 o                         
   3   2   9       2563.43       2523.72        44.27 o                         
   5   2   9       2653.54       2745.23        62.22 o                         
   7   2   9       3417.51       3337.90        73.27 o                         
   9   2   9       1456.90       1409.87        51.73 o                         
   0   3   9        540.51        533.14        33.00 o                         
   2   3   9       1021.88        992.24        26.74 o                         
   4   3   9         92.63        110.12        18.64 o                         
   6   3   9        565.15        599.19        35.44 o                         
   8   3   9        550.05        541.73        35.42 o                         
   1   4   9        738.63        793.14        26.55 o                         
   3   4   9        133.34        123.86        17.18 o                         
   5   4   9        112.36        120.39        24.62 o                         
   7   4   9       2060.34       1969.22        56.49 o                         
   0   5   9       3868.63       3794.77        82.59 o                         
   2   5   9      12794.01      12575.78       129.59 o                         
   4   5   9       3737.16       3685.69        64.34 o                         
   6   5   9       8195.81       8413.06       157.04 o                         
   8   5   9       1669.00       1657.35        55.60 o                         
   1   6   9       1916.84       1905.09        40.61 o                         
   3   6   9        913.98        954.27        31.73 o                         
   5   6   9       2017.89       1921.44        47.04 o                         
   7   6   9       1330.86       1362.29        49.95 o                         
   0   7   9       3283.44       3169.58        75.99 o                         
   2   7   9         50.60         57.63        19.25 o                         
   4   7   9       1239.97       1198.07        36.26 o                         
   6   7   9         34.44         41.72        23.67 o                         
   1   8   9        725.61        729.99        29.24 o                         
   3   8   9        201.34        212.81        24.78 o                         
   5   8   9        143.62        134.99        20.16 o                         
   0   9   9      10583.50      10519.63       152.91 o                         
   2   9   9       4775.77       4872.28        67.84 o                         
   4   9   9       8536.86       8483.77       107.91 o                         
   1  10   9       2556.63       2596.40        48.48 o                         
   3  10   9       2656.36       2643.52        49.36 o                         
   0  11   9        247.70        278.64        30.15 o                         
   2  11   9       2419.85       2409.14        44.43 o                         
   0   0  10        343.69        287.36        53.42 o                         
   2   0  10      24458.16      24451.06       356.02 o                         
   4   0  10       1237.72       1257.42        65.81 o                         
   1   1  10        615.06        604.91        32.91 o                         
   3   1  10        580.62        528.93        32.69 o                         
   5   1  10       1919.75       2010.67        57.83 o                         
   0   2  10        108.83        124.77        26.54 o                         
   2   2  10         93.85        114.91        18.08 o                         
   4   2  10       2272.61       2344.41        60.87 o                         
   1   3  10        356.69        395.58        23.03 o                         
   3   3  10       1285.74       1334.36        40.77 o                         
   5   3  10        521.65        507.70        35.07 o                         
   0   4  10      25910.76      25789.99       375.50 o                         
   2   4  10        103.65        131.87        24.67 o                         
   4   4  10      16553.19      16568.94       241.70 o                         
   1   5  10        225.43        217.64        25.67 o                         
   3   5  10       1631.49       1637.41        50.94 o                         
   0   6  10         61.83         72.67        27.98 o                         
   2   6  10       1305.03       1343.61        54.01 o                         
   1   7  10        433.90        469.74        29.34 o                         
                                                                                
